# Supplementary material for: Pleiotropy data resource as a primer for investigating co-morbidities/multi-morbidities and their role in disease
Source: Mamm Genome. 2021 Sep 15;33(1):135–42. doi: 10.1007/s00335-021-09917-w (PMC8913486; doi:10.1007/s00335-021-09917-w)
Supplement: Supplementary file 1 — Supplementary file1 (XLSX 64 kb) Collection of parameters collected by the IMPC, organised by procedures, and the physiological systems they inform [file 335_2021_9917_MOESM1_ESM.xlsx]

## Sheet: supp_table_1
parameter_name	procedure_name	adipose tissue phenotype	behavior/neurological phenotype	cardiovascular system phenotype	cellular phenotype	craniofacial phenotype	digestive/alimentary phenotype	embryo phenotype	endocrine/exocrine gland phenotype	growth/size/body region phenotype	hearing/vestibular/ear phenotype	hematopoietic system phenotype	homeostasis/metabolism phenotype	immune system phenotype	integument phenotype	limbs/digits/tail phenotype	liver/biliary system phenotype	mortality/aging	muscle phenotype	nervous system phenotype	pigmentation phenotype	renal/urinary system phenotype	reproductive system phenotype	respiratory system phenotype	skeleton phenotype	vision/eye phenotype
% Constricted	Pupillometry		X																							X
% Context freezing total	Fear Conditioning		X
% Cue freezing total	Fear Conditioning		X
% Fat	Body Composition (DEXA lean/fat)	X
% Freezing duration context-1	Fear Conditioning		X
% Freezing duration context-2	Fear Conditioning		X
% Freezing duration context-3	Fear Conditioning		X
% Freezing duration cue-1	Fear Conditioning		X
% Freezing duration cue-2	Fear Conditioning		X
% Freezing duration habituation-1	Fear Conditioning		X
% Freezing duration habituation-2	Fear Conditioning		X
% Freezing duration pre-cue-1	Fear Conditioning		X
% Freezing duration pre-cue-2	Fear Conditioning		X
% MN-NCE	Micronuclei				X
% MN-RET	Micronuclei				X
% Pre-cue freezing total	Fear Conditioning		X
% Pre-pulse inhibition - Global	Acoustic Startle and Pre-pulse Inhibition (PPI)		X																	X
% Pre-pulse inhibition - PPI1	Acoustic Startle and Pre-pulse Inhibition (PPI)		X																	X
% Pre-pulse inhibition - PPI2	Acoustic Startle and Pre-pulse Inhibition (PPI)		X																	X
% Pre-pulse inhibition - PPI3	Acoustic Startle and Pre-pulse Inhibition (PPI)		X																	X
% Pre-pulse inhibition - PPI4	Acoustic Startle and Pre-pulse Inhibition (PPI)		X																	X
% RET	Micronuclei											X
% Recovery	Pupillometry		X																							X
% lysis	Cytotoxic T cell function											X		X
12.5 Mch Enhanced pause	Challenge Whole Body Plethysmography												X											X
12.5 Mch Expiratory time	Challenge Whole Body Plethysmography																							X
12.5 Mch Frequency of breathing	Challenge Whole Body Plethysmography																							X
12.5 Mch Inspiratory time	Challenge Whole Body Plethysmography																							X
12.5 Mch Peak Inspiratory Flow	Challenge Whole Body Plethysmography																							X
12.5 Mch Tidal volume	Challenge Whole Body Plethysmography																							X
12.5 PEF	Challenge Whole Body Plethysmography																							X
12kHz-evoked ABR Threshold	Auditory Brain Stem Response										X
12kHz-evoked ABR waveforms (numerical format)	Auditory Brain Stem Response										X
18kHz-evoked ABR Threshold	Auditory Brain Stem Response										X
18kHz-evoked ABR waveforms (numerical format)	Auditory Brain Stem Response										X
24kHz-evoked ABR Threshold	Auditory Brain Stem Response										X
24kHz-evoked ABR waveforms (numerical format)	Auditory Brain Stem Response										X
25 Mch Enhanced pause	Challenge Whole Body Plethysmography												X											X
25 Mch Expiratory time	Challenge Whole Body Plethysmography																							X
25 Mch Frequency of breathing	Challenge Whole Body Plethysmography																							X
25 Mch Inspiratory time	Challenge Whole Body Plethysmography																							X
25 Mch Peak Expiratory Flow	Challenge Whole Body Plethysmography																							X
25 Mch Peak Inspiratory Flow	Challenge Whole Body Plethysmography																							X
25 Mch Tidal volume	Challenge Whole Body Plethysmography																							X
30kHz-evoked ABR Threshold	Auditory Brain Stem Response										X
30kHz-evoked ABR waveforms (numerical format)	Auditory Brain Stem Response										X
50 Mch Enhanced pause	Challenge Whole Body Plethysmography												X											X
50 Mch Expiratory time	Challenge Whole Body Plethysmography																							X
50 Mch Frequency of breathing	Challenge Whole Body Plethysmography																							X
50 Mch Inspiratory time	Challenge Whole Body Plethysmography																							X
50 Mch Peak Expiratory Flow	Challenge Whole Body Plethysmography																							X
50 Mch Peak Inspiratory Flow	Challenge Whole Body Plethysmography																							X
50 Mch Tidal volume	Challenge Whole Body Plethysmography																							X
6kHz-evoked ABR Threshold	Auditory Brain Stem Response										X
6kHz-evoked ABR waveforms (numerical format)	Auditory Brain Stem Response										X
ANA classification	Anti-nuclear antibody assay													X
Abdominal wall	Gross Morphology Embryo E12.5									X
Abdominal wall	Gross Morphology Embryo E14.5-E15.5									X
Abnormal Gastrulation	Gross Morphology Embryo E9.5							X
Absent Heartbeat	Gross Morphology Embryo E12.5			X
Absent heartbeat	Gross Morphology Embryo E12.5			X
Absent heartbeat	Gross Morphology Embryo E14.5-E15.5			X
Absent heartbeat	Gross Morphology Embryo E9.5			X
Activity (body position)	Combined SHIRPA and Dysmorphology		X
Activity (body position)	SHIRPA		X
Activity onset with respect to dark onset median	Sleep Wake		X
Additional Outcome	Viability Primary Screen																	X
Aggression	Combined SHIRPA and Dysmorphology		X
Alanine aminotransferase	Clinical Blood Chemistry												X
Alanine aminotransferase	Clinical Chemistry												X
Alanine aminotransferase	Fasted Bleed												X
Alanine aminotransferase	Terminal Bleed												X
Albumin	Clinical Blood Chemistry												X
Albumin	Clinical Chemistry												X
Albumin	Fasted Bleed												X
Albumin	Terminal Bleed												X
Alkaline phosphatase	Clinical Blood Chemistry												X
Alkaline phosphatase	Clinical Chemistry												X
Alkaline phosphatase	Fasted Bleed												X
Alkaline phosphatase	Terminal Bleed												X
Alkaline phosphatase	Clinical Chemistry												X
Allantois Morphology	Gross Morphology Embryo E12.5							X
Allantois Morphology	Gross Morphology Embryo E9.5							X
Alpha beta T cell number	Whole blood peripheral blood leukocyte immunophenotyping											X		X
Alpha beta T cell percentage	Whole blood peripheral blood leukocyte immunophenotyping											X		X
Alpha-amylase	Clinical Blood Chemistry												X
Alpha-amylase	Clinical Chemistry												X
Alpha-amylase	Fasted Bleed												X
Alpha-amylase	Terminal Bleed												X
Alpha-amylase	Clinical Chemistry												X
Alternation ratio	Y-maze		X
Ambulatory activity (no. of beam cuts)	Indirect Calorimetry		X
Amygdaloid Nucleus, Left	Brain Histopathology																			X
Amygdaloid Nucleus, Right	Brain Histopathology																			X
Anophthalmia	Gross Morphology Embryo E12.5																									X
Anophthalmia	Gross Morphology Embryo E14.5-E15.5																									X
Anophthalmia	Gross Morphology Embryo E18.5																									X
Anterior Commissure, Anterior Part, Left	Brain Histopathology																			X
Anterior Commissure, Anterior Part, Right	Brain Histopathology																			X
Aortic diameter (Dao)	Echo			X
Area under glucose response curve	Intraperitoneal glucose tolerance test (IPGTT)												X
Aspartate aminotransferase	Clinical Blood Chemistry												X
Aspartate aminotransferase	Clinical Chemistry												X
Aspartate aminotransferase	Fasted Bleed												X
Aspartate aminotransferase	Terminal Bleed												X
Average branch length of LC	Ear epidermis immunophenotyping											X		X
Average branch length of vg5+ DETC	Ear epidermis immunophenotyping											X		X	X
Average branch length of vg5+ DETC contacting LC	Ear epidermis immunophenotyping											X		X	X
Average branch length of vg5+ DETC not contacting LC	Ear epidermis immunophenotyping											X		X	X
Average duration	Rotarod		X
Average histology score	DSS Histology						X							X
Average latency to tail flick	Tail Flick		X												X
Average no of branches on LC	Ear epidermis immunophenotyping											X		X
Average no of branches on vg5+ DETC	Ear epidermis immunophenotyping											X		X	X
Average no of branches on vg5+ DETC contacting LC	Ear epidermis immunophenotyping											X		X	X
Average no of branches on vg5+ DETC not contacting LC	Ear epidermis immunophenotyping											X		X	X
Average roundness of CD45+ vg5- MHC II- cells	Ear epidermis immunophenotyping														X
Average roundness of LC	Ear epidermis immunophenotyping											X		X
Average roundness of vg5+ DETC	Ear epidermis immunophenotyping											X		X	X
Average roundness of vg5+ DETC contacting LC	Ear epidermis immunophenotyping											X		X	X
Average roundness of vg5+ DETC not contacting LC	Ear epidermis immunophenotyping											X		X	X
Average volume of CD45+ vg5- MHC II- cells	Ear epidermis immunophenotyping														X
Average volume of LC	Ear epidermis immunophenotyping											X		X
Average volume of vg5+ DETC	Ear epidermis immunophenotyping											X		X	X
Average volume of vg5+ DETC contacting LC	Ear epidermis immunophenotyping											X		X	X
Average volume of vg5+ DETC not contacting LC	Ear epidermis immunophenotyping											X		X	X
B Cells	FACS											X		X
B Cells	Immunophenotyping											X		X
B cell CD19+ percentage	Buffy coat peripheral blood leukocyte immunophenotyping											X		X
B cell CD19+ percentage	FACs Analysis											X		X
B cell number	Whole blood peripheral blood leukocyte immunophenotyping											X		X
B cell percentage	Whole blood peripheral blood leukocyte immunophenotyping											X		X
B cell total	FACS											X		X
B cells - % of live leukocytes (Panel B)	Immunophenotyping											X		X
B1 Total	FACS											X		X
B1B Cells	FACS											X		X
B1B Cells	Immunophenotyping											X		X
B1a cells - % of B cells	Mesenteric Lymph Node Immunophenotyping											X		X
B1a cells - % of B cells	Spleen Immunophenotyping											X		X
B2 Immature + MZB	FACS											X		X
B2 Mature	FACS											X		X
B2 Total	FACS											X		X
B2B Cells	FACS											X		X
B2B Cells	Immunophenotyping											X		X
BMC/Body weight	Body Composition (DEXA lean/fat)																								X
BMC/Body weight	DEXA																								X
BMC/Tissue weight	Body Composition (DEXA lean/fat)																								X
Basophil cell count	Hematology											X		X
Basophil differential count	Hematology											X		X
Blebs	Gross Morphology Embryo E12.5														X
Blebs	Gross Morphology Embryo E14.5-E15.5														X
Blebs	Gross Morphology Embryo E18.5														X
Blebs	Gross Morphology Embryo E9.5														X
Blood Vessel Morphology	Gross Morphology Embryo E14.5-E15.5			X
Blood Vessel Morphology	Gross Morphology Embryo E18.5			X
Blood glucose concentration	Intraperitoneal glucose tolerance test (IPGTT)												X
Blood glucose concentration	Simplified IPGTT												X
Body Temp	Echo												X
Body Weight	Insulin Blood Level									X
Body Weight	Intraperitoneal glucose tolerance test (IPGTT)									X
Body length	Body Composition (DEXA lean/fat)									X
Body length	DEXA									X
Body length	Organ Weight									X
Body mass NMR	Minispec									X
Body position	Click-box		X
Body position	SHIRPA		X
Body wall morphology	Gross Morphology Embryo E14.5-E15.5									X
Body wall morphology	Gross Morphology Embryo E18.5									X
Body weight	Auditory Brain Stem Response									X
Body weight	Body Composition (DEXA lean/fat)									X
Body weight	Body Weight									X
Body weight	Challenge Whole Body Plethysmography									X
Body weight	Clickbox									X
Body weight	Clinical Blood Chemistry									X
Body weight	DEXA									X
Body weight	Fasted Bleed									X
Body weight	Grip Strength									X
Body weight	Grip-Strength									X
Body weight	Heart Weight									X
Body weight	Hot Plate									X
Body weight	Indirect ophthalmoscopy									X
Body weight	Insulin t=0									X
Body weight	Organ Weight									X
Body weight	Rotarod									X
Body weight	SHIRPA									X
Body weight	Simplified IPGTT									X
Body weight	Terminal Bleed									X
Body weight after experiment	Indirect Calorimetry									X
Body weight before experiment	Indirect Calorimetry									X
Bone Area	Body Composition (DEXA lean/fat)																								X
Bone Mineral Content	DEXA																								X
Bone Mineral Content (excluding skull)	Body Composition (DEXA lean/fat)																								X
Bone Mineral Density (excluding skull)	Body Composition (DEXA lean/fat)																								X
Bone Mineral Density (excluding skull)	DEXA																								X
Bone Volume/Tissue Volume (%)	Trabecular Bone MicroCT																								X
Bone area (BMC/BMD)	DEXA																								X
Brachydactyly	X-ray															X
Brain Development	Gross Morphology Embryo E14.5-E15.5																			X
Brain Development	Gross Morphology Embryo E18.5																			X
Brain weight	Organ Weight																			X
Branchial arch morphology	Gross Morphology Embryo E9.5					X		X
Breath rate during sleep mean	Sleep Wake		X
Breath rate during sleep standard deviation	Sleep Wake		X
Bulging eye	Eye Morphology																									X
C-reactive protein	Clinical Blood Chemistry												X	X
C-reactive protein	Clinical Chemistry												X	X
C-reactive protein	Fasted Bleed												X	X
C-reactive protein	Terminal Bleed												X	X
CD103+ CD11b-low cDC - % of CD11b-low cDC	Mesenteric Lymph Node Immunophenotyping											X		X
CD103+ CD11b-low cDC - % of CD11b-low cDC	Spleen Immunophenotyping											X		X
CD11b+ NK cells - % of live leukocytes (Panel B)	Immunophenotyping											X		X
CD11b- NK cells - % of live leukocytes (Panel B)	Immunophenotyping											X		X
CD11b-high cDC - % of cDC	Mesenteric Lymph Node Immunophenotyping											X		X
CD11b-high cDC - % of cDC	Spleen Immunophenotyping											X		X
CD11b-low cDC - % of cDC	Mesenteric Lymph Node Immunophenotyping											X		X
CD11b-low cDC - % of cDC	Spleen Immunophenotyping											X		X
CD25+ percentage of CD4+ T cells	FACs Analysis											X		X
CD4 CD25+ NKT cells	FACS											X		X
CD4 CD25+ NKT cells	Immunophenotyping											X		X
CD4 CD25+ T cells	FACS											X		X
CD4 CD25+ T cells	Immunophenotyping											X		X
CD4 CD25- T cells	FACS											X		X
CD4 CD25- T cells	Immunophenotyping											X		X
CD4 CD44+CD62L+ NKT cells	FACS											X		X
CD4 CD44+CD62L+ NKT cells	Immunophenotyping											X		X
CD4 CD44+CD62L+ T cells	FACS											X		X
CD4 CD44+CD62L+ T cells	Immunophenotyping											X		X
CD4 CD44+CD62L- NKT cells	FACS											X		X
CD4 CD44+CD62L- NKT cells	Immunophenotyping											X		X
CD4 CD44+CD62L- T cells	FACS											X		X
CD4 CD44+CD62L- T cells	Immunophenotyping											X		X
CD4 CD44-CD62L+ NKT cells	FACS											X		X
CD4 CD44-CD62L+ NKT cells	Immunophenotyping											X		X
CD4 CD44-CD62L+ T cells	FACS											X		X
CD4 CD44-CD62L+ T cells	Immunophenotyping											X		X
CD4 CD44-CD62L- T cells	FACS											X		X
CD4 CD44-CD62L- T cells	Immunophenotyping											X		X
CD4 Effector	FACS											X		X
CD4 NKT cells	FACS											X		X
CD4 NKT cells	Immunophenotyping											X		X
CD4 Resting/Naive	FACS											X		X
CD4 T cells	FACS											X		X
CD4 T cells	Immunophenotyping											X		X
CD4 T cells - % of live leukocytes (Panel A)	Immunophenotyping											X		X
CD4 T cells total	FACS											X		X
CD4+ CD25+ alpha beta regulatory T cell number	Whole blood peripheral blood leukocyte immunophenotyping											X		X
CD4+ CD25+ alpha beta regulatory T cell percentage	Whole blood peripheral blood leukocyte immunophenotyping											X		X
CD4+ CD44+ CD62L- alpha beta effector T cell number	Whole blood peripheral blood leukocyte immunophenotyping											X		X
CD4+ CD44+ CD62L- alpha beta effector T cell percentage	Whole blood peripheral blood leukocyte immunophenotyping											X		X
CD4+ KLRG1+ alpha beta T cell number	Whole blood peripheral blood leukocyte immunophenotyping											X		X
CD4+ KLRG1+ alpha beta T cell percentage	Whole blood peripheral blood leukocyte immunophenotyping											X		X
CD4+ NKT cells - % of live leukocytes (Panel A)	Immunophenotyping											X		X
CD4+ T helper cells - % of CD4+	Mesenteric Lymph Node Immunophenotyping											X		X
CD4+ T helper cells - % of CD4+	Spleen Immunophenotyping											X		X
CD4+ T helper cells - % of live leukocytes (Panel A)	Immunophenotyping											X		X
CD4+ alpha beta T cell number	Whole blood peripheral blood leukocyte immunophenotyping											X		X
CD4+ alpha beta T cell percentage	Whole blood peripheral blood leukocyte immunophenotyping											X		X
CD4+CD44+CD62L- percentage	Buffy coat peripheral blood leukocyte immunophenotyping											X		X
CD4- NKT cells - % of live leukocytes (Panel A)	Immunophenotyping											X		X
CD45+ vg5- MHC II- cell count	Ear epidermis immunophenotyping														X
CD5+ gd T cells - % of gd T cells	Mesenteric Lymph Node Immunophenotyping											X		X
CD5+ gd T cells - % of gd T cells	Spleen Immunophenotyping											X		X
CD8 CD25+ NKT cells	FACS											X		X
CD8 CD25+ NKT cells	Immunophenotyping											X		X
CD8 CD25+ T cells	FACS											X		X
CD8 CD25+ T cells	Immunophenotyping											X		X
CD8 CD25- NKT cells	FACS											X		X
CD8 CD25- NKT cells	Immunophenotyping											X		X
CD8 CD44+CD62L+ NKT cells	FACS											X		X
CD8 CD44+CD62L+ NKT cells	Immunophenotyping											X		X
CD8 CD44+CD62L+ T cells	FACS											X		X
CD8 CD44+CD62L+ T cells	Immunophenotyping											X		X
CD8 CD44+CD62L- NKT cells	FACS											X		X
CD8 CD44+CD62L- NKT cells	Immunophenotyping											X		X
CD8 CD44+CD62L- T cells	FACS											X		X
CD8 CD44+CD62L- T cells	Immunophenotyping											X		X
CD8 CD44-CD62L+ NKT cells	FACS											X		X
CD8 CD44-CD62L+ NKT cells	Immunophenotyping											X		X
CD8 CD44-CD62L+ T cells	FACS											X		X
CD8 CD44-CD62L+ T cells	Immunophenotyping											X		X
CD8 CD44-CD62L- T cells	FACS											X		X
CD8 CD44-CD62L- T cells	Immunophenotyping											X		X
CD8 Effector	FACS											X		X
CD8 NKT cells	FACS											X		X
CD8 NKT cells	Immunophenotyping											X		X
CD8 Naive	FACS											X		X
CD8 Resting	FACS											X		X
CD8 T cells	FACS											X		X
CD8 T cells	Immunophenotyping											X		X
CD8 T cells total	FACS											X		X
CD8+ CD44+ CD62L- alpha beta effector T cell number	Whole blood peripheral blood leukocyte immunophenotyping											X		X
CD8+ CD44+ CD62L- alpha beta effector T cell percentage	Whole blood peripheral blood leukocyte immunophenotyping											X		X
CD8+ KLRG1+ alpha beta T cell number	Whole blood peripheral blood leukocyte immunophenotyping											X		X
CD8+ KLRG1+ alpha beta T cell percentage	Whole blood peripheral blood leukocyte immunophenotyping											X		X
CD8+ T cells - % of live leukocytes (Panel A)	Immunophenotyping											X		X
CD8+ alpha beta T cell number	Whole blood peripheral blood leukocyte immunophenotyping											X		X
CD8+ alpha beta T cell percentage	Whole blood peripheral blood leukocyte immunophenotyping											X		X
CD8+CD44+CD62L- percentage	Buffy coat peripheral blood leukocyte immunophenotyping											X		X
CRL	Gross Morphology Embryo E12.5							X		X
CRL	Gross Morphology Embryo E14.5-E15.5							X		X
CRL	Gross Morphology Embryo E18.5							X		X
CRL	Gross Morphology Embryo E9.5							X		X
Caecal Contents bacterial count	Salmonella Challenge													X
Calcium	Clinical Blood Chemistry												X
Calcium	Clinical Chemistry												X
Calcium	Fasted Bleed												X
Calcium	Terminal Bleed												X
Calcium	Urine Analysis												X
Calcium	Clinical Chemistry												X
Carbon dioxide production	Indirect Calorimetry												X
Cardiac Output	Echo			X
Cardiovascular Development	Gross Morphology Embryo E12.5			X
Cardiovascular Development	Gross Morphology Embryo E14.5-E15.5			X
Cardiovascular Development	Gross Morphology Embryo E18.5			X
Cardiovascular Development	Gross Morphology Embryo E9.5			X
Caudal processes	X-ray																								X
Caudal vertebrae morphology	X-ray															X									X
Caudate Putamen, Left	Brain Histopathology																			X
Caudate Putamen, Right	Brain Histopathology																			X
Center average speed	Open Field		X
Center average speed	Open Field - centre start		X
Center average speed series	Open Field		X
Center average speed series	Open Field - centre start		X
Center distance travelled	Open Field		X
Center distance travelled	Open Field - centre start		X
Center distance travelled series	Open Field		X
Center distance travelled series	Open Field - centre start		X
Center permanence time	Open Field		X
Center permanence time	Open Field - centre start		X
Center permanence time series	Open Field		X
Center permanence time series	Open Field - centre start		X
Center resting time	Open Field		X
Center resting time	Open Field - centre start		X
Center resting time series	Open Field		X
Center resting time series	Open Field - centre start		X
Cervical flexure morphology	MicroCT E14.5-E15.5																			X
Cervical processes	X-ray																								X
Cervical vertebrae morphology	X-ray																								X
Chloride	Clinical Blood Chemistry												X
Chloride	Clinical Chemistry												X
Chloride	Fasted Bleed												X
Chloride	Terminal Bleed												X
Chloride	Urine Analysis												X
Cholesterol ratio	Clinical Chemistry												X
Chorioallantoic fusion	Gross Morphology Embryo E12.5							X
Chorioallantoic fusion	Gross Morphology Embryo E9.5							X
Cingulate Cortex, Height	Brain Histopathology																			X
Cingulate Cortex, Left	Brain Histopathology																			X
Cingulate Cortex, Right	Brain Histopathology																			X
Cingulate Cortex, Width, Left	Brain Histopathology																			X
Cingulate Cortex, Width, Right	Brain Histopathology																			X
Clavicle	X-Ray																								X
Clavicle	X-ray																								X
Cleft Palate	Gross Morphology Embryo E14.5-E15.5					X	X			X
Cleft Palate	Gross Morphology Embryo E18.5					X	X			X
Cleft palate	Gross Morphology Embryo E18.5					X	X			X
Click +20dB waveforms (numerical format)	Auditory Brain Stem Response										X
Click +20dB+50dB waveforms (pdf format)	Auditory Brain Stem Response										X
Click +50dB waveforms (numerical format)	Auditory Brain Stem Response										X
Click-evoked + 6 to 30kHz tone waveforms (pdf format)	Auditory Brain Stem Response										X
Click-evoked ABR threshold	Auditory Brain Stem Response										X
Click-evoked ABR waveforms (numerical format)	Auditory Brain Stem Response										X
Coat - color - abdomen	Combined SHIRPA and Dysmorphology														X						X
Coat - color - abdomen	Dysmorphology														X						X
Coat - color - back	Combined SHIRPA and Dysmorphology														X						X
Coat - color - back	Dysmorphology														X						X
Coat - color - head	Combined SHIRPA and Dysmorphology														X						X
Coat - color - head	Dysmorphology														X						X
Coat - color pattern - abdomen	Combined SHIRPA and Dysmorphology														X						X
Coat - color pattern - abdomen	Dysmorphology														X						X
Coat - color pattern - back	Combined SHIRPA and Dysmorphology														X						X
Coat - color pattern - back	Dysmorphology														X						X
Coat - color pattern - head	Combined SHIRPA and Dysmorphology														X						X
Coat - color pattern - head	Dysmorphology														X						X
Coat - hair distribution - abdomen	Combined SHIRPA and Dysmorphology														X
Coat - hair distribution - abdomen	Dysmorphology														X
Coat - hair distribution - back	Combined SHIRPA and Dysmorphology														X
Coat - hair distribution - back	Dysmorphology														X
Coat - hair distribution - head	Combined SHIRPA and Dysmorphology														X
Coat - hair distribution - head	Dysmorphology														X
Coat - hair texture / appearance - abdomen	Combined SHIRPA and Dysmorphology														X
Coat - hair texture / appearance - abdomen	Dysmorphology														X
Coat - hair texture / appearance - back	Combined SHIRPA and Dysmorphology														X
Coat - hair texture / appearance - back	Dysmorphology														X
Coat - hair texture / appearance - head	Combined SHIRPA and Dysmorphology														X
Coat - hair texture / appearance - head	Dysmorphology														X
Cochlear Nucleus, Left	Brain Histopathology																			X
Cochlear Nucleus, Right	Brain Histopathology																			X
Compensation (Comp)	Challenge Whole Body Plethysmography																							X
Completeness of digits	X-Ray															X
Completeness of digits	X-ray															X
Conditioning Baseline % Freezing Time	Fear Conditioning		X
Cone b-wave amplitude	Electroretinography																									X
Cone b-wave amplitude-left	Electroretinography 2																									X
Cone b-wave amplitude-right	Electroretinography 2																									X
Cone b-wave implicit time	Electroretinography																									X
Contact righting	Combined SHIRPA and Dysmorphology		X
Contact righting	SHIRPA		X
Contact righting reflex	Click-box		X
Contact righting reflex	Combined SHIRPA and Dysmorphology		X
Contact righting reflex	Modified SHIRPA		X
Contact righting reflex	SHIRPA		X
Context % Freezing Time	Fear Conditioning		X
Context freezing total	Fear Conditioning		X
Conventional DC (cDC) - % of DC	Mesenteric Lymph Node Immunophenotyping											X		X
Conventional DC (cDC) - % of DC	Spleen Immunophenotyping											X		X
Conventional DC - % of live leukocytes (Panel B)	Immunophenotyping											X		X
Convulsions	Combined SHIRPA and Dysmorphology		X																	X
Cornea	Eye Morphology																									X
Cornea	Slit Lamp																									X
Cornea opacity	Slit Lamp																									X
Cornea vascularisation	Slit Lamp			X																						X
Corneal Sclerization	Eye Morphology																									X
Corneal deposits	Eye Morphology																									X
Corneal mineralization	Eye Morphology																									X
Corneal opacity	Eye Morphology																									X
Corneal reflex	Click-box		X																							X
Corneal reflex	Modified SHIRPA		X																							X
Corneal reflex	SHIRPA		X																							X
Corneal touch reflex	Combined SHIRPA and Dysmorphology		X												X
Corneal ulcer	Eye Morphology																									X
Corneal vascularization	Eye Morphology			X																						X
Corpus Callosum	Brain Histopathology																			X
Corpus Callosum, Height	Brain Histopathology																			X
Corpus Callosum, Width	Brain Histopathology																			X
Cortical Bone Mineral Density	Cortical Bone MicroCT																								X
Cortical Thickness	Cortical Bone MicroCT																								X
Count of vg5+ DETC contacting LC	Ear epidermis immunophenotyping														X
Count of vg5+ DETC not contacting LC	Ear epidermis immunophenotyping														X
Craniofacial Development	Gross Morphology Embryo E12.5					X
Craniofacial Development	Gross Morphology Embryo E14.5-E15.5					X
Craniofacial morphology	Gross Morphology Embryo E12.5					X
Craniofacial morphology	Gross Morphology Embryo E14.5-E15.5					X
Craniofacial morphology	MicroCT E14.5-E15.5					X
Craniofacial morphology	MicroCT E18.5					X
Creatine kinase	Clinical Blood Chemistry												X
Creatine kinase	Clinical Chemistry												X
Creatine kinase	Fasted Bleed												X
Creatine kinase	Terminal Bleed												X
Creatinine	Clinical Blood Chemistry												X
Creatinine	Clinical Chemistry												X
Creatinine	Fasted Bleed												X
Creatinine	Urinalysis												X									X
Creatinine	Clinical Chemistry												X
Creatinine (enzymatic method preferred)	Terminal Bleed												X
Creatinine (enzymatic method preferred)	Urine Analysis												X
Csn	Lung mechanics by forced oscillations																							X
Cue Baseline % Freezing Time	Fear Conditioning		X
Cue Tone % Freezing Time	Fear Conditioning		X
Cumulative food intake	Indirect Calorimetry		X										X
Cumulative water intake	Indirect Calorimetry		X
Curl or short tail	Gross Morphology Embryo E18.5															X
Cyanosis	Gross Morphology Embryo E18.5												X
DC Total	FACS											X		X
DN CD25+ NKT cells	FACS											X		X
DN CD25+ NKT cells	Immunophenotyping											X		X
DN CD25+ T cells	FACS											X		X
DN CD25+ T cells	Immunophenotyping											X		X
DN CD25- T cells	FACS											X		X
DN CD25- T cells	Immunophenotyping											X		X
DN CD44+CD62L+ NKT cells	FACS											X		X
DN CD44+CD62L+ NKT cells	Immunophenotyping											X		X
DN CD44+CD62L+ T cells	FACS											X		X
DN CD44+CD62L+ T cells	Immunophenotyping											X		X
DN CD44+CD62L- NKT cells	FACS											X		X
DN CD44+CD62L- NKT cells	Immunophenotyping											X		X
DN CD44+CD62L- T cells	FACS											X		X
DN CD44+CD62L- T cells	Immunophenotyping											X		X
DN CD44-CD62L+ NKT cells	FACS											X		X
DN CD44-CD62L+ NKT cells	Immunophenotyping											X		X
DN CD44-CD62L+ T cells	FACS											X		X
DN CD44-CD62L+ T cells	Immunophenotyping											X		X
DN CD44-CD62L- T cells	FACS											X		X
DN CD44-CD62L- T cells	Immunophenotyping											X		X
DN NKT cells	FACS											X		X
DN NKT cells	Immunophenotyping											X		X
DN T cells	FACS											X		X
DN T cells	Immunophenotyping											X		X
DP T cells	FACS											X		X
DP T cells	Immunophenotyping											X		X
Dark side time spent	Dark-Light Test		X
Dark side time spent	Light-Dark Test		X
Dark sleep bout lengths mean	Sleep Wake		X
Dark sleep bout lengths standard deviation	Sleep Wake		X
Date of bleed	Insulin t=0												X
Defecation	Click-box						X
Defecation	Modified SHIRPA						X
Defecation	SHIRPA						X
Delayed embryonic development	Gross Morphology Embryo E12.5							X		X
Delayed embryonic development	Gross Morphology Embryo E14.5-E15.5							X		X
Delayed embryonic development	Gross Morphology Embryo E18.5							X		X
Delayed embryonic development	Gross Morphology Embryo E9.5							X		X
Delayed embryonic development	MicroCT E18.5							X		X
Delayed embryonic development	MicroCT E9.5							X		X
Delayed embryonic development	OPT E9.5							X		X
Delta Insp and Exp volume (dV)	Challenge Whole Body Plethysmography																							X
Dentate Gyrus, Left	Brain Histopathology																			X
Dentate Gyrus, Right	Brain Histopathology																			X
Developmental Patterning	Gross Morphology Embryo E9.5							X
Developmental Vascular Remodelling	Gross Morphology Embryo E14.5-E15.5			X
Diaphragm Morphology	Gross Morphology Embryo E18.5																		X
Difference in Conditioning Post-shock and Conditioning Baseline % Freezing	Fear Conditioning		X
Difference in Context and Conditioning Baseline % Freezing	Fear Conditioning		X
Difference in Cue Tone and Cue Baseline % Freezing	Fear Conditioning		X
Digestive System Morphology	Gross Morphology Embryo E18.5						X
Digit coat/hair appearance	Combined SHIRPA and Dysmorphology														X
Digit coat/hair colour	Combined SHIRPA and Dysmorphology														X						X
Digit coat/hair colour pattern	Combined SHIRPA and Dysmorphology														X						X
Digit coat/hair length	Combined SHIRPA and Dysmorphology														X
Digit coat/hair presence	Combined SHIRPA and Dysmorphology														X
Digit integrity	X-ray															X
Direction of heart looping	Gross Morphology Embryo E9.5			X
Distance travelled	Open Field		X
Distance travelled	Open Field - centre start		X
Distance travelled	Sleep: 24LD activity		X
Distance travelled	Sleep: light pulse		X
Distance travelled - total	Open Field		X
Distance travelled - total	Open Field - centre start		X
Diurnal Wake Ratio Median	Sleep Wake		X
Dorsal Hippocampal Commissure	Brain Histopathology																			X
Dorsal Third Ventricle	Brain Histopathology																			X
Dorsal coat/hair appearance	Combined SHIRPA and Dysmorphology														X
Dorsal coat/hair colour	Combined SHIRPA and Dysmorphology														X						X
Dorsal coat/hair colour pattern	Combined SHIRPA and Dysmorphology														X						X
Dorsal coat/hair length	Combined SHIRPA and Dysmorphology														X
Dorsal coat/hair presence	Combined SHIRPA and Dysmorphology														X
Dorsal skin appearance	Combined SHIRPA and Dysmorphology														X
Dorsal skin colour	Combined SHIRPA and Dysmorphology														X
Ear Development	Gross Morphology Embryo E12.5										X
Ear Development	Gross Morphology Embryo E14.5-E15.5										X
Ear Development	Gross Morphology Embryo E18.5										X
Ear Morphology	Gross Morphology Embryo E12.5										X
Ear Morphology	Gross Morphology Embryo E14.5-E15.5										X
Early germinal centre B cells - % of B2 cells	Mesenteric Lymph Node Immunophenotyping											X		X
Early germinal centre B cells - % of GC cells	Spleen Immunophenotyping											X		X
Ears	Combined SHIRPA and Dysmorphology										X
Ears	Dysmorphology										X
Edema	Gross Morphology Embryo E12.5												X
Edema	Gross Morphology Embryo E14.5-E15.5												X
Edema	Gross Morphology Embryo E18.5												X
Edema	Gross Morphology Embryo E9.5												X
Edema	MicroCT E18.5												X
Effector CD4+ NKT cells - % of CD4+ NKT cells	Mesenteric Lymph Node Immunophenotyping											X		X
Effector CD4+ NKT cells - % of CD4+ NKT cells	Spleen Immunophenotyping											X		X
Effector CD4+ NKT cells - % of live leukocytes (Panel A)	Immunophenotyping											X		X
Effector CD4+ T helper cells - % of CD4+ T helper cells	Mesenteric Lymph Node Immunophenotyping											X		X
Effector CD4+ T helper cells - % of CD4+ T helper cells	Spleen Immunophenotyping											X		X
Effector CD4+ T helper cells - % of live leukocytes (Panel A)	Immunophenotyping											X		X
Effector CD4- NKT cells - % of CD4- NKT cells	Mesenteric Lymph Node Immunophenotyping											X		X
Effector CD4- NKT cells - % of CD4- NKT cells	Spleen Immunophenotyping											X		X
Effector CD4- NKT cells - % of live leukocytes (Panel A)	Immunophenotyping											X		X
Effector CD8+ T cells - % of CD8+	Mesenteric Lymph Node Immunophenotyping											X		X
Effector CD8+ T cells - % of CD8+	Spleen Immunophenotyping											X		X
Effector CD8+ T cells - % of live leukocytes (Panel A)	Immunophenotyping											X		X
Effector NK cells - % of NK cells	Mesenteric Lymph Node Immunophenotyping											X		X
Effector NK cells - % of NK cells	Spleen Immunophenotyping											X		X
Effector Treg cells - % of Treg	Mesenteric Lymph Node Immunophenotyping											X		X
Effector Treg cells - % of Treg	Spleen Immunophenotyping											X		X
Effector gd T cells - % of gd T cells	Mesenteric Lymph Node Immunophenotyping											X		X
Effector gd T cells - % of gd T cells	Spleen Immunophenotyping											X		X
Ejection Fraction	Echo			X															X
Embryo Size	Gross Morphology Embryo E12.5							X		X
Embryo Size	Gross Morphology Embryo E14.5-E15.5							X		X
Embryo Size	Gross Morphology Embryo E18.5							X		X
Embryo Size	Gross Morphology Embryo E9.5							X		X
Embryo size	MicroCT E18.5							X		X
Embryo turning	Gross Morphology Embryo E9.5							X
Embryo weight	Gross Morphology Embryo E18.5							X		X
End-Diastolic Diameter	Echo			X
End-Systolic Diameter	Echo			X
End-expiratory pause (EEP)	Challenge Whole Body Plethysmography																							X
End-inspiratory pause (EIP)	Challenge Whole Body Plethysmography																							X
Energy Dissipated Prior to Fracture	Three-point Bend																								X
Enhanced Pause (Penh)	Challenge Whole Body Plethysmography												X											X
Enhanced pause (Penh)	Challenge Whole Body Plethysmography												X											X
Eosinophil cell count	Hematology											X		X
Eosinophil differential count	Hematology											X		X
Eosinophil number	Whole blood peripheral blood leukocyte immunophenotyping											X		X
Eosinophil percentage	Whole blood peripheral blood leukocyte immunophenotyping											X		X
Eosinophils	FACS											X		X
Eosinophils	Immunophenotyping											X		X
Eosinophils - % of live leukocytes (Panel B)	Immunophenotyping											X		X
Eosinophils - % of myeloid cells	Mesenteric Lymph Node Immunophenotyping											X		X
Eosinophils - % of myeloid cells	Spleen Immunophenotyping											X		X
Epididymis weight	Organ Weight																						X
Esn	Lung mechanics by forced oscillations																							X
Evidence of Biting	SHIRPA		X
Evidence of biting	SHIRPA		X
Exencephaly	Gross Morphology Embryo E14.5-E15.5																			X
Exencephaly	Gross Morphology Embryo E18.5																			X
Expiratory Time (Te)	Challenge Whole Body Plethysmography																							X
Expiratory time (Te)	Challenge Whole Body Plethysmography																							X
External genitalia	Combined SHIRPA and Dysmorphology																						X
External genitalia morphology	Combined SHIRPA and Dysmorphology																						X
External genitalia size	Combined SHIRPA and Dysmorphology																						X
Extraembryonic tissue morphology	Gross Morphology Embryo E12.5							X
Extraembryonic tissue morphology	Gross Morphology Embryo E9.5							X
Eye	Eye Morphology																									X
Eye	Indirect ophthalmoscopy																									X
Eye	Slit Lamp																									X
Eye (+) blood presence	Slit Lamp			X																						X
Eye Hemorrhage or Blood Presence	Eye Morphology			X																						X
Eye Morphology	Combined SHIRPA and Dysmorphology																									X
Eye Morphology	Gross Morphology Embryo E12.5																									X
Eye Morphology	Gross Morphology Embryo E14.5-E15.5																									X
Eye Morphology	Gross Morphology Embryo E18.5																									X
Eye Size	Gross Morphology Embryo E12.5																									X
Eye Size	Gross Morphology Embryo E14.5-E15.5																									X
Eye Size	Gross Morphology Embryo E18.5																									X
Eye development	Gross Morphology Embryo E9.5																									X
Eye size	Slit Lamp																									X
Eyelid Opening	Combined SHIRPA and Dysmorphology																									X
Eyelid closure	Eye Morphology																									X
Eyelid closure	Slit Lamp																									X
Eyelid morphology	Eye Morphology																									X
Facial Cleft	Gross Morphology Embryo E14.5-E15.5					X				X
Facial Cleft	Gross Morphology Embryo E18.5					X				X
Facial Morphology	Gross Morphology Embryo E18.5					X				X
Facial cleft	Gross Morphology Embryo E12.5					X				X
Facial hypoplasia	Gross Morphology Embryo E12.5					X				X
Facial hypoplasia	Gross Morphology Embryo E14.5-E15.5					X				X
Facial hypoplasia	Gross Morphology Embryo E18.5					X				X
Failure heart looping	Gross Morphology Embryo E12.5			X
Failure heart looping	Gross Morphology Embryo E9.5			X
Failure of Eyelid Fusion	Gross Morphology Embryo E18.5																									X
Fasted blood glucose concentration	Intraperitoneal glucose tolerance test (IPGTT)												X
Fat mass	Body Composition (DEXA lean/fat)	X
Fat mass	DEXA	X
Fat mass	Echo MRI	X
Fat mass NMR	Minispec	X								X
Fat/Body weight	Body Composition (DEXA lean/fat)	X
Fat/Body weight	DEXA	X
Fat/Tissue weight	Body Composition (DEXA lean/fat)	X
Fecal boli	Light-Dark Test		X
Femoral Bone Mineral Content	Femoral Microradiography																								X
Femur	X-ray															X									X
Femur Length	Femoral Microradiography															X									X
Ferritin	Clinical Blood Chemistry												X
Ferritin	Clinical Chemistry												X
Ferritin	Fasted Bleed												X
Ferritin	Terminal Bleed												X
Fibula	X-Ray															X									X
Fibula	X-ray															X									X
Fimbria of the Hippocampus, Left	Brain Histopathology																			X
Fimbria of the Hippocampus, Right	Brain Histopathology																			X
Flow at point 50% TV expired (EF50)	Challenge Whole Body Plethysmography																							X
Follicular B Cells	FACS											X		X
Follicular B Cells	Immunophenotyping											X		X
Follicular B Cells (CD21/35+)	FACS											X		X
Follicular B Cells (CD21/35+)	Immunophenotyping											X		X
Follicular B cells - % of B cells (Panel B)	Immunophenotyping											X		X
Follicular B cells - % of B2 cells	Mesenteric Lymph Node Immunophenotyping											X		X
Follicular B cells - % of B2 cells	Spleen Immunophenotyping											X		X
Forebrain	Gross Morphology Embryo E9.5																			X
Forebrain development	Gross Morphology Embryo E12.5																			X
Forebrain morphology	Gross Morphology Embryo E12.5																			X
Forelimb	Combined SHIRPA and Dysmorphology															X
Forelimb and hindlimb grip strength measurement	Grip Strength		X
Forelimb and hindlimb grip strength measurement	Grip-Strength		X
Forelimb and hindlimb grip strength measurement mean	Grip Strength		X
Forelimb and hindlimb grip strength normalised against body weight	Grip Strength		X
Forelimb digit - number	Combined SHIRPA and Dysmorphology															X
Forelimb digit - shape	Combined SHIRPA and Dysmorphology															X
Forelimb digit - size	Combined SHIRPA and Dysmorphology															X
Forelimb grip strength measurement	Grip Strength		X
Forelimb grip strength measurement	Grip-Strength		X
Forelimb grip strength measurement mean	Grip Strength		X
Forelimb grip strength normalised against body weight	Grip Strength		X
Forelimb morphology	Combined SHIRPA and Dysmorphology															X
Forelimb nail - length	Combined SHIRPA and Dysmorphology														X
Forelimb nail - number	Combined SHIRPA and Dysmorphology														X
Forelimb nail - shape	Combined SHIRPA and Dysmorphology														X
Forelimb size	Combined SHIRPA and Dysmorphology															X
Forelimbs - position	Combined SHIRPA and Dysmorphology															X
Forelimbs - position	Dysmorphology															X
Forelimbs - shape	Combined SHIRPA and Dysmorphology															X
Forelimbs - shape	Dysmorphology															X
Forelimbs - size	Combined SHIRPA and Dysmorphology															X
Forelimbs - size	Dysmorphology															X
Forepaw	Combined SHIRPA and Dysmorphology															X
Forepaw - shape	Combined SHIRPA and Dysmorphology															X
Forepaw - size	Combined SHIRPA and Dysmorphology															X
Forepaw digit count	Combined SHIRPA and Dysmorphology															X
Forepaw digit fusion	Combined SHIRPA and Dysmorphology															X									X
Forepaw digit morphology	Combined SHIRPA and Dysmorphology															X
Forepaw digit size	Combined SHIRPA and Dysmorphology															X
Forepaw footpad size	Combined SHIRPA and Dysmorphology															X
Forepaw morphology	Combined SHIRPA and Dysmorphology															X
Forepaw nail colour	Combined SHIRPA and Dysmorphology														X
Forepaw nail count	Combined SHIRPA and Dysmorphology														X
Forepaw nail length	Combined SHIRPA and Dysmorphology														X
Forepaw nail morphology	Combined SHIRPA and Dysmorphology														X
Forepaw size	Combined SHIRPA and Dysmorphology															X
Fourth Ventricle	Brain Histopathology																			X
Fractional Shortening	Echo			X															X
Fracture Load	Three-point Bend																								X
Free fatty acid	Clinical Chemistry												X
Free fatty acids	Clinical Blood Chemistry												X
Free fatty acids	Clinical Chemistry												X
Free fatty acids	Fasted Bleed												X
Free fatty acids	Plasma Chemistry												X
Free fatty acids	Terminal Bleed												X
Freezing duration context	Fear Conditioning		X
Freezing duration cue	Fear Conditioning		X
Freezing duration habituation	Fear Conditioning		X
Freezing duration post-us	Fear Conditioning		X
Freezing duration pre-cue	Fear Conditioning		X
Frequency of breathing (f)	Challenge Whole Body Plethysmography																							X
Fructosamine	Clinical Blood Chemistry												X
Fructosamine	Clinical Chemistry												X
Fructosamine	Fasted Bleed												X
Fructosamine	Terminal Bleed												X
Fusion between cornea and lens	Eye Morphology																									X
Fusion of processes	X-ray																								X
Fusion of ribs	X-ray																								X
Fusion of vertebrae	X-Ray																								X
Fusion of vertebrae	X-ray																								X
Gait	Click-box		X
Gait	Combined SHIRPA and Dysmorphology		X
Gait	Modified SHIRPA		X
Gait	SHIRPA		X
Gait (inc. ataxia)	Combined SHIRPA and Dysmorphology		X
Gamma delta T cell number	Whole blood peripheral blood leukocyte immunophenotyping											X		X
Gamma delta T cell percentage	Whole blood peripheral blood leukocyte immunophenotyping											X		X
Gastroschisis (herniated abdominal wall)	Gross Morphology Embryo E12.5									X
Gastroschisis (herniated abdominal wall)	Gross Morphology Embryo E14.5-E15.5									X
Gastrulation	Gross Morphology Embryo E12.5							X
Genitalia - morphology	Combined SHIRPA and Dysmorphology																						X
Genitalia - presence	Combined SHIRPA and Dysmorphology																						X
Genitalia - size	Combined SHIRPA and Dysmorphology																						X
Genu of the Corpus Callosum	Brain Histopathology																			X
Genu of the Corpus Callosum, Height	Brain Histopathology																			X
Genu of the Corpus Callosum, Width, Bottom	Brain Histopathology																			X
Genu of the Corpus Callosum, Width, Top	Brain Histopathology																			X
Genu of the Facial Nerve, Left	Brain Histopathology																			X
Genu of the Facial Nerve, Right	Brain Histopathology																			X
Germinal centre B cells - % of B2 cells	Mesenteric Lymph Node Immunophenotyping											X		X
Germinal centre B cells - % of B2 cells	Spleen Immunophenotyping											X		X
Glucose	Clinical Blood Chemistry												X
Glucose	Clinical Chemistry												X
Glucose	Fasted Bleed												X
Glucose	Plasma Chemistry												X
Glucose	Terminal Bleed												X
Glucose	Urinalysis												X									X
Glucose	Urine Analysis												X
Glycerol	Clinical Blood Chemistry												X
Glycerol	Clinical Chemistry												X
Glycerol	Fasted Bleed												X
Glycerol	Terminal Bleed												X
Glycosilated hemoglobin A1c (HbA1c)	Clinical Chemistry											X	X
Gp8	Lung mechanics by forced oscillations																							X
Gqp	Lung mechanics by forced oscillations																							X
Granulocyte Gr1+ percentage	Buffy coat peripheral blood leukocyte immunophenotyping											X		X
Granulocyte Gr1+ percentage	FACs Analysis											X		X
Granulocytes - % of CD45+	Bone marrow immunophenotyping											X		X
Granulocytes - % of live leukocytes (Panel B)	Immunophenotyping											X		X
Granulocytes - % of myeloid cells	Mesenteric Lymph Node Immunophenotyping											X		X
Granulocytes - % of myeloid cells	Spleen Immunophenotyping											X		X
Grip Strength	SHIRPA		X
HDL cholesterol	Plasma Chemistry												X
HDL-cholesterol	Clinical Blood Chemistry												X
HDL-cholesterol	Clinical Chemistry												X
HDL-cholesterol	Fasted Bleed												X
HDL-cholesterol	Terminal Bleed												X
HDL-cholesterol	Clinical Chemistry												X
HR	Echo			X
HR	Electrocardiogram (ECG)			X
HRV	Electrocardiogram (ECG)			X
Habenular Nucleus, Left	Brain Histopathology																			X
Habenular Nucleus, Right	Brain Histopathology																			X
Head bobbing	Combined SHIRPA and Dysmorphology		X
Head bobbing	SHIRPA		X
Head bobbing/circling	Combined SHIRPA and Dysmorphology		X
Head coat/hair appearance	Combined SHIRPA and Dysmorphology														X
Head coat/hair colour	Combined SHIRPA and Dysmorphology														X						X
Head coat/hair colour pattern	Combined SHIRPA and Dysmorphology														X						X
Head coat/hair length	Combined SHIRPA and Dysmorphology														X
Head coat/hair presence	Combined SHIRPA and Dysmorphology														X
Head morphology	Combined SHIRPA and Dysmorphology									X
Head morphology	Dysmorphology									X
Head shape	Gross Morphology Embryo E14.5-E15.5					X				X
Head shape	Gross Morphology Embryo E18.5					X				X
Head size	Combined SHIRPA and Dysmorphology									X
Head size	Dysmorphology									X
Head size	Gross Morphology Embryo E14.5-E15.5									X
Head size	Gross Morphology Embryo E18.5									X
Head skin appearance	Combined SHIRPA and Dysmorphology														X
Head skin colour	Combined SHIRPA and Dysmorphology														X
Heart Development	Gross Morphology Embryo E14.5-E15.5			X
Heart Development	Gross Morphology Embryo E18.5			X
Heart Morphology	Gross Morphology Embryo E14.5-E15.5			X
Heart Morphology	Gross Morphology Embryo E18.5			X
Heart looping	Gross Morphology Embryo E12.5			X
Heart looping	Gross Morphology Embryo E9.5			X
Heart morphology	Gross Morphology Embryo E12.5			X
Heart morphology	Gross Morphology Embryo E9.5			X
Heart weight	Heart Weight			X						X
Heart weight	Organ Weight			X						X
Heat production (metabolic rate)	Indirect Calorimetry												X
Hematocrit	Haematology											X
Hematocrit	Hematology											X
Hemizygous males viability	Viability Primary Screen																	X
Hemoglobin	Haematology											X
Hemoglobin	Hematology											X
Hemorrhage	Gross Morphology Embryo E12.5			X
Hemorrhage	Gross Morphology Embryo E14.5-E15.5			X
Hemorrhage	Gross Morphology Embryo E18.5			X
Hemorrhage	Gross Morphology Embryo E9.5			X
Heterozygous animals viability	Viability Primary Screen																	X
Hindbrain	Gross Morphology Embryo E9.5																			X
Hindbrain development	Gross Morphology Embryo E12.5																			X
Hindbrain morphology	Gross Morphology Embryo E12.5																			X
Hindlimb	Combined SHIRPA and Dysmorphology															X
Hindlimb digit - number	Combined SHIRPA and Dysmorphology															X
Hindlimb digit - shape	Combined SHIRPA and Dysmorphology															X
Hindlimb digit - size	Combined SHIRPA and Dysmorphology															X
Hindlimb morphology	Combined SHIRPA and Dysmorphology															X
Hindlimb nail - length	Combined SHIRPA and Dysmorphology														X
Hindlimb nail - number	Combined SHIRPA and Dysmorphology														X
Hindlimb nail - shape	Combined SHIRPA and Dysmorphology														X
Hindlimb size	Combined SHIRPA and Dysmorphology															X
Hindlimbs - position	Combined SHIRPA and Dysmorphology															X
Hindlimbs - position	Dysmorphology															X
Hindlimbs - shape	Combined SHIRPA and Dysmorphology															X
Hindlimbs - shape	Dysmorphology															X
Hindlimbs - size	Combined SHIRPA and Dysmorphology															X
Hindlimbs - size	Dysmorphology															X
Hindpaw	Combined SHIRPA and Dysmorphology															X
Hindpaw - shape	Combined SHIRPA and Dysmorphology															X
Hindpaw - size	Combined SHIRPA and Dysmorphology															X
Hindpaw digit count	Combined SHIRPA and Dysmorphology															X
Hindpaw digit fusion	Combined SHIRPA and Dysmorphology															X									X
Hindpaw digit morphology	Combined SHIRPA and Dysmorphology															X
Hindpaw digit size	Combined SHIRPA and Dysmorphology															X
Hindpaw footpad size	Combined SHIRPA and Dysmorphology															X
Hindpaw morphology	Combined SHIRPA and Dysmorphology															X
Hindpaw nail colour	Combined SHIRPA and Dysmorphology														X
Hindpaw nail count	Combined SHIRPA and Dysmorphology														X
Hindpaw nail length	Combined SHIRPA and Dysmorphology														X
Hindpaw nail morphology	Combined SHIRPA and Dysmorphology														X
Hindpaw size	Combined SHIRPA and Dysmorphology															X
Hippocampus	Brain Histopathology																			X
Holepoke sequence	Hole-board Exploration		X
Holoprosencephaly	Gross Morphology Embryo E14.5-E15.5																			X
Holoprosencephaly	Gross Morphology Embryo E18.5																			X
Homozygous animals viability	Viability Primary Screen																	X
Homozygous females viability	Viability Primary Screen																	X
Homozygous males viability	Viability Primary Screen																	X
Hot plate latency	Hot Plate		X												X
Hp8	Lung mechanics by forced oscillations																							X
Hqp	Lung mechanics by forced oscillations																							X
Humerus	X-ray															X									X
Hydrops fetalis (fetal adema)	Gross Morphology Embryo E14.5-E15.5												X
Hydrops fetalis (fetal adema)	Gross Morphology Embryo E18.5												X
IgD+ mature B cell number	Whole blood peripheral blood leukocyte immunophenotyping											X		X
IgD+ mature B cell percentage	Whole blood peripheral blood leukocyte immunophenotyping											X		X
Immature B cells (Hardy fraction E) - % of B220+	Bone marrow immunophenotyping											X		X
Immature NK cells - % of NK cells	Spleen Immunophenotyping											X		X
Immobility %	Sleep: 24LD activity		X
Incisor colour	Combined SHIRPA and Dysmorphology					X				X															X
Incisors	Combined SHIRPA and Dysmorphology					X				X															X
Incisors morphology	Combined SHIRPA and Dysmorphology					X				X															X
Incomplete embryo turning	Gross Morphology Embryo E9.5							X
Initial response to glucose challenge	Intraperitoneal glucose tolerance test (IPGTT)												X
Inorganic Phosphate	Urine Analysis												X
Inorganic phosphate	Fasted Bleed												X
Inorganic phosphate	Terminal Bleed												X
Inorganic phosphorous	Clinical Blood Chemistry												X
Inspiratory Time (Ti)	Challenge Whole Body Plethysmography																							X
Inspiratory capacity	Lung mechanics by forced oscillations																							X
Inspiratory time (Ti)	Challenge Whole Body Plethysmography																							X
Insulin	Insulin Blood Level												X
Internal Capsule, Left	Brain Histopathology																			X
Internal Capsule, Right	Brain Histopathology																			X
Internal Diameter	Cortical Bone MicroCT															X									X
Internal Granular Layer	Brain Histopathology																			X
Interposed Cerebellar Nucleus, Anterior Part, Left	Brain Histopathology																			X
Interposed Cerebellar Nucleus, Anterior Part, Right	Brain Histopathology																			X
Iris Pigmentation	Eye Morphology																				X					X
Iris pigment	Slit Lamp																				X					X
Iris transilumination	Eye Morphology																									X
Iris/Pupil	Eye Morphology																									X
Iris/pupil	Slit Lamp																									X
Iris/pupil light response	Slit Lamp		X																							X
Iris/pupil position	Slit Lamp																									X
Iris/pupil shape	Slit Lamp																									X
Iron	Clinical Blood Chemistry												X
Iron	Clinical Chemistry												X
Iron	Fasted Bleed												X
Iron	Terminal Bleed												X
Iron	Clinical Chemistry												X
Joints	X-Ray																								X
Joints	X-ray																								X
KLRG1+ CD4+ NKT cells - % of CD4+ NKT cells	Mesenteric Lymph Node Immunophenotyping											X		X
KLRG1+ CD4+ NKT cells - % of CD4+ NKT cells	Spleen Immunophenotyping											X		X
KLRG1+ CD4+ T helper cells - % of CD4+ T helper cells	Mesenteric Lymph Node Immunophenotyping											X		X
KLRG1+ CD4+ T helper cells - % of CD4+ T helper cells	Spleen Immunophenotyping											X		X
KLRG1+ CD4- NKT cells - % of CD4- NKT cells	Mesenteric Lymph Node Immunophenotyping											X		X
KLRG1+ CD4- NKT cells - % of CD4- NKT cells	Spleen Immunophenotyping											X		X
KLRG1+ CD8+ T cells - % of CD8+	Mesenteric Lymph Node Immunophenotyping											X		X
KLRG1+ CD8+ T cells - % of CD8+	Spleen Immunophenotyping											X		X
KLRG1+ NK cells - % of NK cells	Mesenteric Lymph Node Immunophenotyping											X		X
KLRG1+ NK cells - % of NK cells	Spleen Immunophenotyping											X		X
KLRG1+ Treg cells - % of Treg	Mesenteric Lymph Node Immunophenotyping											X		X
KLRG1+ Treg cells - % of Treg	Spleen Immunophenotyping											X		X
KLRG1+ gd T cells - % of gd T cells	Mesenteric Lymph Node Immunophenotyping											X		X
KLRG1+ gd T cells - % of gd T cells	Spleen Immunophenotyping											X		X
KLRG1+ mature NK cell number	Whole blood peripheral blood leukocyte immunophenotyping											X		X
KLRG1+ mature NK cell percentage	Whole blood peripheral blood leukocyte immunophenotyping											X		X
Kidney	Gross Morphology Embryo E18.5																					X
Kyphosis	X-ray																								X
LDL-cholesterol	Clinical Blood Chemistry												X
LDL-cholesterol	Clinical Chemistry												X
LDL-cholesterol	Fasted Bleed												X
LDL-cholesterol	Terminal Bleed												X
LDL-cholesterol	Clinical Chemistry												X
LE-FO (ms) [Scotopic]	Electroretinography 3																									X
LE-FO (uV) [Scotopic]	Electroretinography 3																									X
LE-a (ms) [Photopic]	Electroretinography 3																									X
LE-a (ms) [Scotopic]	Electroretinography 3																									X
LE-a (uV) [Photopic]	Electroretinography 3																									X
LE-a (uV) [Scotopic]	Electroretinography 3																									X
LE-b (ms) [Photopic]	Electroretinography 3																									X
LE-b (ms) [Scotopic]	Electroretinography 3																									X
LE-b (uV) [Photopic]	Electroretinography 3																									X
LE-b (uV) [Scotopic]	Electroretinography 3																									X
LE-c (ms) [Scotopic]	Electroretinography 3																									X
LE-c (uV) [Scotopic]	Electroretinography 3																									X
LIH (Hemolysis Severity - available on AU analysers)	Clinical Blood Chemistry											X
LIH (Hemolysis Severity - available on AU analysers)	Clinical Chemistry											X
LIH (Hemolysis Severity - available on AU analysers)	Fasted Bleed											X
LIH (Hemolysis Severity - available on AU analysers)	Terminal Bleed											X
LVAWd	Echo			X
LVAWs	Echo			X
LVIDd	Echo			X
LVIDs	Echo			X
LVPWd	Echo			X
LVPWs	Echo			X
Lacrimation	Click-box																									X
Lacrimation	Eye Morphology																									X
Lacrimation	Modified SHIRPA																									X
Lacrimation	SHIRPA																									X
Lactate dehydrogenase	Clinical Blood Chemistry												X
Lactate dehydrogenase	Clinical Chemistry												X
Lactate dehydrogenase	Fasted Bleed												X
Lactate dehydrogenase	Terminal Bleed												X
Langerhans cell (LC) count	Ear epidermis immunophenotyping											X		X
Large Unstained Cell (LUC) count	Hematology											X		X
Large Unstained Cell (LUC) differential count	Hematology											X		X
Late germinal centre B cells - % of B2 cells	Mesenteric Lymph Node Immunophenotyping											X		X
Late germinal centre B cells - % of GC cells	Spleen Immunophenotyping											X		X
Latency to center entry	Open Field		X
Latency to center entry	Open Field - centre start		X
Latency to fall	Rotarod		X
Latency to fall mean	Rotarod		X
Latency to fall_Mean	Rotarod		X
Latency to first transition into dark	Light-Dark Test		X
Latency to first transition into light	Dark-Light Test		X
Latency to immobility	Tail Suspension		X
Latency to leave start arm	Y-maze		X
Latency to tail flick	Tail Flick		X												X
Lateral Cerebellar Nucleus, Left	Brain Histopathology																			X
Lateral Cerebellar Nucleus, Right	Brain Histopathology																			X
Lateral Ventricles, Hippocampus, Left	Brain Histopathology																			X
Lateral Ventricles, Hippocampus, Right	Brain Histopathology																			X
Lateral Ventricles, Striatum, Left	Brain Histopathology																			X
Lateral Ventricles, Striatum, Right	Brain Histopathology																			X
Lean mass	Body Composition (DEXA lean/fat)									X
Lean mass	DEXA									X
Lean mass	Echo MRI									X
Lean mass NMR	Minispec									X
Lean/Body weight	Body Composition (DEXA lean/fat)									X
Lean/Body weight	DEXA									X
Lean/Tissue weight	Body Composition (DEXA lean/fat)									X
Learning difference	Rotarod		X
Learning slope	Rotarod		X
Left anterior chamber depth	Eye Morphology																									X
Left corneal thickness	Eye Morphology																									X
Left eye blood vessels	Indirect ophthalmoscopy			X																						X
Left eye blood vessels pattern	Indirect ophthalmoscopy			X																						X
Left eye diameter	Eye Morphology																									X
Left inner nuclear layer	Eye Morphology																									X
Left kidney	Organ Weight									X												X
Left kidney weight	Organ Weight									X												X
Left lung weight	Organ Weight									X														X
Left optic disc	Indirect ophthalmoscopy																			X						X
Left outer nuclear layer	Eye Morphology																									X
Left ovary weight	Organ Weight								X	X													X
Left posterior chamber depth	Eye Morphology																									X
Left retina	Indirect ophthalmoscopy																									X
Left retina pigmentation	Indirect ophthalmoscopy																				X					X
Left retina structure	Indirect ophthalmoscopy																									X
Left testis weight	Organ Weight								X														X
Left total retinal thickness	Eye Morphology																									X
Left vitreous humour thickness	Eye Morphology																									X
Left-right axis patterning	Gross Morphology Embryo E12.5							X
Left-right axis patterning	Gross Morphology Embryo E9.5							X
Lens	Eye Morphology																									X
Lens	Slit Lamp																									X
Lens Opacity	Eye Morphology																									X
Lens opacity	Slit Lamp																									X
Light Onset Wake Median	Sleep Wake		X
Light side time spent	Dark-Light Test		X
Light side time spent	Light-Dark Test		X
Light sleep bout lengths mean	Sleep Wake		X
Light sleep bout lengths standard deviation	Sleep Wake		X
Limb Bud Morphology	Gross Morphology Embryo E12.5							X								X
Limb Bud Morphology	Gross Morphology Embryo E14.5-E15.5							X								X
Limb Bud Morphology	Gross Morphology Embryo E9.5							X								X
Limb Morphology	Gross Morphology Embryo E18.5															X
Limb Plate Morphology	Gross Morphology Embryo E12.5															X
Limb Plate Morphology	Gross Morphology Embryo E14.5-E15.5															X
Limb coat/hair appearance	Combined SHIRPA and Dysmorphology														X
Limb coat/hair colour	Combined SHIRPA and Dysmorphology														X						X
Limb coat/hair colour pattern	Combined SHIRPA and Dysmorphology														X						X
Limb coat/hair length	Combined SHIRPA and Dysmorphology														X
Limb coat/hair presence	Combined SHIRPA and Dysmorphology														X
Limb grasp	Combined SHIRPA and Dysmorphology		X
Limb grasp	SHIRPA		X
Limb grasping	Click-box		X
Limb grasping	Combined SHIRPA and Dysmorphology		X
Limb grasping	Modified SHIRPA		X
Limb grasping	SHIRPA		X
Limb morphology	Gross Morphology Embryo E14.5-E15.5															X
Limb morphology	Gross Morphology Embryo E18.5															X
Limb skin appearance	Combined SHIRPA and Dysmorphology														X
Limb skin colour	Combined SHIRPA and Dysmorphology														X
Lipase	Clinical Blood Chemistry												X
Lipase	Clinical Chemistry												X
Lipase	Fasted Bleed												X
Lipase	Terminal Bleed												X
Liver Morphology	Gross Morphology Embryo E12.5																X
Liver Morphology	Gross Morphology Embryo E14.5-E15.5																X
Liver Morphology	Gross Morphology Embryo E18.5																X
Liver Size	Gross Morphology Embryo E12.5																X
Liver Size	Gross Morphology Embryo E14.5-E15.5																X
Liver Size	Gross Morphology Embryo E18.5																X
Liver bacterial count	Salmonella Challenge													X
Liver weight	Organ Weight									X							X
Locomotor activity	Click-box		X
Locomotor activity	Combined SHIRPA and Dysmorphology		X
Locomotor activity	Modified SHIRPA		X
Locomotor activity	SHIRPA		X
Lordosis	X-ray																								X
Lower lip morphology	Combined SHIRPA and Dysmorphology					X				X
Lower lip morphology	Dysmorphology					X				X
Lower teeth appearance	Combined SHIRPA and Dysmorphology					X				X															X
Lower teeth appearance	Dysmorphology					X				X															X
Lumbar processes	X-ray																								X
Lumbar vertebrae morphology	X-ray																								X
Lung Development	Gross Morphology Embryo E18.5																							X
Lung Morphology	Gross Morphology Embryo E18.5																							X
Ly6C+ CD11b+ NK cells - % of live leukocytes (Panel B)	Immunophenotyping											X		X
Ly6C+ CD11b- NK cells - % of live leukocytes (Panel B)	Immunophenotyping											X		X
Ly6C+ CD5+ T cells - % of CD5+ T cells	Spleen Immunophenotyping											X		X
Ly6C+ NKT cells - % of NKT cells	Spleen Immunophenotyping											X		X
Ly6C+ NKT cells - % of live leukocytes (Panel B)	Immunophenotyping											X		X
Ly6C+ immature NK cells - % of immature NK cells	Spleen Immunophenotyping											X		X
Ly6C+ mature NK cells - % of mature NK cells	Spleen Immunophenotyping											X		X
Ly6Chigh monocyte number	Whole blood peripheral blood leukocyte immunophenotyping											X		X
Ly6Chigh monocyte percentage	Whole blood peripheral blood leukocyte immunophenotyping											X		X
Ly6Clow monocyte number	Whole blood peripheral blood leukocyte immunophenotyping											X		X
Ly6Clow monocyte percentage	Whole blood peripheral blood leukocyte immunophenotyping											X		X
Lymphocyte cell count	Hematology											X		X
Lymphocyte differential count	Hematology											X		X
MZB	FACS											X		X
MZB	Immunophenotyping											X		X
MZB (CD21/35 high)	FACS											X		X
MZB (CD21/35 high)	Immunophenotyping											X		X
Macrophages	FACS											X		X
Macrophages - % of myeloid cells	Mesenteric Lymph Node Immunophenotyping											X		X
Macrophages - % of myeloid cells	Spleen Immunophenotyping											X		X
Macrophages- % of live leukocytes (Panel B)	Immunophenotyping											X		X
Magnesium	Clinical Chemistry												X
Magnesium	Urinalysis												X									X
Mammillothalamic Tract, Left	Brain Histopathology																			X
Mammillothalamic Tract, Right	Brain Histopathology																			X
Mandibles	X-Ray					X																			X
Mandibles	X-ray					X																			X
Marginal zone B cells - % of B cells (Panel B)	Immunophenotyping											X		X
Marginal zone B cells - % of B2 cells	Mesenteric Lymph Node Immunophenotyping											X		X
Marginal zone B cells - % of B2 cells	Spleen Immunophenotyping											X		X
Marginal zone precursor B cells - % of B2 cells	Mesenteric Lymph Node Immunophenotyping											X		X
Marginal zone precursor B cells - % of B2 cells	Spleen Immunophenotyping											X		X
Mature B cell IgD+ percentage	Buffy coat peripheral blood leukocyte immunophenotyping											X		X
Mature B cells (Hardy fraction F) - % of B220+	Bone marrow immunophenotyping											X		X
Mature B cells IgD+ percentage	FACs Analysis											X		X
Mature NK cells - % of NK cellls	Spleen Immunophenotyping											X		X
Max Load	Three-point Bend																								X
Max left eye lens density	Eye Morphology																									X
Max right eye lens density	Eye Morphology																									X
Maxilla	X-Ray					X																			X
Maxilla	X-ray					X																			X
Maxilla/Pre-maxilla	X-ray					X																			X
Mean OKD score	Optokinetic drum																									X
Mean R amplitude	Electrocardiogram (ECG)			X
Mean SR amplitude	Electrocardiogram (ECG)			X
Mean cell hemoglobin concentration	Haematology											X
Mean cell hemoglobin concentration	Hematology											X
Mean cell volume	Haematology											X
Mean cell volume	Hematology											X
Mean corpuscular hemoglobin	Haematology											X
Mean corpuscular hemoglobin	Hematology											X
Mean left eye lens density	Eye Morphology																									X
Mean platelet volume	Haematology											X
Mean platelet volume	Hematology											X
Mean right eye lens density	Eye Morphology																									X
Memory B cells - % of B2 cells	Mesenteric Lymph Node Immunophenotyping											X		X
Memory B cells - % of B2 cells	Spleen Immunophenotyping											X		X
Microcephaly	Gross Morphology Embryo E12.5									X
Microcephaly	Gross Morphology Embryo E14.5-E15.5									X
Microcephaly	Gross Morphology Embryo E18.5									X
Microphthalmia	Gross Morphology Embryo E12.5																									X
Microphthalmia	Gross Morphology Embryo E14.5-E15.5																									X
Microphthalmia	Gross Morphology Embryo E18.5																									X
Midbrain	Gross Morphology Embryo E9.5																			X
Midbrain development	Gross Morphology Embryo E12.5																			X
Midbrain morphology	Gross Morphology Embryo E12.5																			X
Min left eye lens density	Eye Morphology																									X
Min right eye lens density	Eye Morphology																									X
Minute volume (MV)	Challenge Whole Body Plethysmography																							X
Minute volume (MVb)	Challenge Whole Body Plethysmography																							X
Molecular Layer of the Hippocampus, Left	Brain Histopathology																			X
Molecular Layer of the Hippocampus, Right	Brain Histopathology																			X
Monocyte cell count	Hematology											X		X
Monocyte differential count	Hematology											X		X
Monocyte gate	FACs Analysis											X		X
Monocyte number	Whole blood peripheral blood leukocyte immunophenotyping											X		X
Monocyte percentage	Buffy coat peripheral blood leukocyte immunophenotyping											X		X
Monocyte percentage	Whole blood peripheral blood leukocyte immunophenotyping											X		X
Monocytes	FACS											X		X
Monocytes	Immunophenotyping											X		X
Monocytes - % of live leukocytes (Panel B)	Immunophenotyping											X		X
Monocytes - % of myeloid cells	Mesenteric Lymph Node Immunophenotyping											X		X
Monocytes - % of myeloid cells	Spleen Immunophenotyping											X		X
Mouth morphology	Combined SHIRPA and Dysmorphology					X				X
Mouth morphology	Dysmorphology					X				X
Myeloid cells - % of CD45+	Bone marrow immunophenotyping											X
N1 Latency (at each stimulus level)	Auditory Brain Stem Response										X
N1-N3 Interval (at each stimulus level)	Auditory Brain Stem Response										X
N3 Latency (at each stimulus level)	Auditory Brain Stem Response										X
NK Cells (panel B)	FACS											X		X
NK Cells (panel B)	Immunophenotyping											X		X
NK Subsets (Q1)	FACS											X		X
NK Subsets (Q1)	Immunophenotyping											X		X
NK Subsets (Q2)	FACS											X		X
NK Subsets (Q2)	Immunophenotyping											X		X
NK Subsets (Q3)	FACS											X		X
NK Subsets (Q3)	Immunophenotyping											X		X
NK Subsets (Q4)	FACS											X		X
NK Subsets (Q4)	Immunophenotyping											X		X
NK Total	FACS											X		X
NK cell number	Whole blood peripheral blood leukocyte immunophenotyping											X		X
NK cell percentage	Buffy coat peripheral blood leukocyte immunophenotyping											X		X
NK cell percentage	FACs Analysis											X		X
NK cell percentage	Whole blood peripheral blood leukocyte immunophenotyping											X		X
NK cells (Panel A) - % of live leukocytes (Panel A)	Immunophenotyping											X		X
NK cells (Panel B) - % of live leukocytes (Panel B)	Immunophenotyping											X		X
NK cells (panel A)	FACS											X		X
NK cells (panel A)	Immunophenotyping											X		X
NKT Cells (panel B)	FACS											X		X
NKT Cells (panel B)	Immunophenotyping											X		X
NKT Effector	FACS											X		X
NKT Resting	FACS											X		X
NKT Subsets (Q1)	FACS											X		X
NKT Subsets (Q1)	Immunophenotyping											X		X
NKT Subsets (Q3)	FACS											X		X
NKT Subsets (Q3)	Immunophenotyping											X		X
NKT Total	FACS											X		X
NKT cell number	Whole blood peripheral blood leukocyte immunophenotyping											X		X
NKT cell percentage	Buffy coat peripheral blood leukocyte immunophenotyping											X		X
NKT cell percentage	Whole blood peripheral blood leukocyte immunophenotyping											X		X
NKT cells (panel A)	FACS											X		X
NKT cells (panel A)	Immunophenotyping											X		X
NKT cells (panel A) - % of live leukocytes (Panel A)	Immunophenotyping											X		X
NKT cells (panel B) - % of live leukocytes (Panel B)	Immunophenotyping											X		X
Naive CD8+ T cells - % of CD8+	Mesenteric Lymph Node Immunophenotyping											X		X
Naive CD8+ T cells - % of CD8+	Spleen Immunophenotyping											X		X
Narrow eye opening	Eye Morphology																									X
NaÃƒÂƒÃ‚Â¯ve CD8+ T cells - % of live leukocytes (Panel A)	Immunophenotyping											X		X
NaÃƒÂ¯ve CD8+ T cells - % of live leukocytes (Panel A)	Immunophenotyping											X		X
Neural Tube Closure	Gross Morphology Embryo E12.5							X												X
Neural fold mophology	Gross Morphology Embryo E9.5							X
Neural tube closure	Gross Morphology Embryo E9.5							X												X
Neural tube morphology	Gross Morphology Embryo E9.5							X												X
Neural tube morphology/development	Gross Morphology Embryo E9.5							X												X
Neutrophil cell count	Hematology											X		X
Neutrophil differential count	Hematology											X		X
Neutrophil number	Whole blood peripheral blood leukocyte immunophenotyping											X		X
Neutrophil percentage	Whole blood peripheral blood leukocyte immunophenotyping											X		X
Neutrophils	FACS											X		X
Neutrophils	Immunophenotyping											X		X
No spontaneous movement	Gross Morphology Embryo E18.5		X
Number of Cerebellar Folia	Brain Histopathology																			X
Number of Rears	Open Field		X
Number of Rears	Open Field - centre start		X
Number of caudal vertebrae	X-Ray															X									X
Number of caudal vertebrae	X-ray															X									X
Number of center entries	Open Field		X
Number of center entries	Open Field - centre start		X
Number of center entries series	Open Field		X
Number of center entries series	Open Field - centre start		X
Number of cervical vertebrae	Gross Morphology Embryo E18.5																								X
Number of cervical vertebrae	X-Ray																								X
Number of cervical vertebrae	X-ray																								X
Number of digits	X-Ray															X
Number of digits	X-ray															X
Number of leukocytes	FACs Analysis											X		X
Number of lumbar vertebrae	X-Ray																								X
Number of lumbar vertebrae	X-ray																								X
Number of pelvic vertebrae	X-Ray																								X
Number of pelvic vertebrae	X-ray																								X
Number of rears - total	Open Field		X
Number of rears - total	Open Field - centre start		X
Number of ribs left	X-Ray																								X
Number of ribs left	X-ray																								X
Number of ribs right	X-Ray																								X
Number of ribs right	X-ray																								X
Number of thoracic vertebrae	X-Ray																								X
Number of thoracic vertebrae	X-ray																								X
OKD left eye	Optokinetic drum																									X
OKD right eye	Optokinetic drum																									X
Oedema	MicroCT E14.5-E15.5												X
Optic Disc	Eye Morphology																			X						X
Optic Tract, Left	Brain Histopathology																			X
Optic Tract, Right	Brain Histopathology																			X
Optic vesicle morphology	Gross Morphology Embryo E9.5																									X
Orbit	X-Ray					X																			X	X
Oriens Layer of the Hippocampus, Left	Brain Histopathology																			X
Oriens Layer of the Hippocampus, Right	Brain Histopathology																			X
Otic vesicle morphology	Gross Morphology Embryo E9.5										X
Outcome	Viability E12.5 Secondary Screen																	X
Outcome	Viability E14.5-E15.5 Secondary Screen																	X
Outcome	Viability E18.5 Secondary Screen																	X
Outcome	Viability E9.5 Secondary Screen																	X
Outer ear morpholgy	Gross Morphology Embryo E18.5					X				X	X
Outflow tract development	Gross Morphology Embryo E12.5			X
Outflow tract development	Gross Morphology Embryo E14.5-E15.5			X
Outflow tract development	Gross Morphology Embryo E18.5			X
Oxygen consumption	Indirect Calorimetry												X
P1 Latency (at each stimulus level)	Auditory Brain Stem Response										X
P1-N1 amplitude (at each stimulus level)	Auditory Brain Stem Response										X
P1-P3 Interval (at each stimulus level)	Auditory Brain Stem Response										X
P3 Latency (at each stimulus level)	Auditory Brain Stem Response										X
P3-N3 amplitude (at each stimulus level)	Auditory Brain Stem Response										X
PBS Enhanced pause	Challenge Whole Body Plethysmography												X											X
PBS Expiratory time	Challenge Whole Body Plethysmography																							X
PBS Frequency of breathing	Challenge Whole Body Plethysmography																							X
PBS Inspiratory time	Challenge Whole Body Plethysmography																							X
PBS Peak Expiratory Flow	Challenge Whole Body Plethysmography																							X
PBS Peak Inspiratory Flow	Challenge Whole Body Plethysmography																							X
PBS Tidal volume	Challenge Whole Body Plethysmography																							X
PQ	Electrocardiogram (ECG)			X
PR	Electrocardiogram (ECG)			X
Pale Liver	Gross Morphology Embryo E12.5																X
Pale Liver	Gross Morphology Embryo E14.5-E15.5																X
Pale liver	Gross Morphology Embryo E18.5																X
Pale placenta	Gross Morphology Placenta E14.5-E15.5							X
Pale yolk sac	Gross Morphology Embryo E12.5							X
Pale yolk sac	Gross Morphology Embryo E9.5							X
Pallor	Gross Morphology Embryo E12.5														X
Pallor	Gross Morphology Embryo E14.5-E15.5														X
Pallor	Gross Morphology Embryo E18.5														X
Pallor	Gross Morphology Embryo E9.5														X
Palpebral closure	Click-box																									X
Palpebral closure	Modified SHIRPA																									X
Palpebral closure	SHIRPA																									X
Pancreas weight	Organ Weight								X	X
Passive rotation	Rotarod		X
Pause (PAU)	Challenge Whole Body Plethysmography																							X
Paw coat/hair appearance	Combined SHIRPA and Dysmorphology														X
Paw coat/hair colour	Combined SHIRPA and Dysmorphology														X						X
Paw coat/hair colour pattern	Combined SHIRPA and Dysmorphology														X						X
Paw coat/hair length	Combined SHIRPA and Dysmorphology														X
Paw coat/hair presence	Combined SHIRPA and Dysmorphology														X
Paw footpad skin appearance	Combined SHIRPA and Dysmorphology														X
Paw footpad skin colour	Combined SHIRPA and Dysmorphology														X
Peak Expiratory Flow (PEF)	Challenge Whole Body Plethysmography																							X
Peak Inspiratory Flow (PIF)	Challenge Whole Body Plethysmography																							X
Peak expiratory flow (PEF)	Challenge Whole Body Plethysmography																							X
Peak expiratory flow (PEFb)	Challenge Whole Body Plethysmography																							X
Peak inspiratory flow (PIF)	Challenge Whole Body Plethysmography																							X
Peak inspiratory flow (PIFb)	Challenge Whole Body Plethysmography																							X
Peak wake with respect to dark onset median	Sleep Wake		X
Pelvic vertebrae morphology	X-ray																								X
Pelvis	X-Ray																								X
Pelvis	X-ray																								X
Percent time in dark	Dark-Light Test		X
Percent time in dark	Light-Dark Test		X
Percent time in light	Dark-Light Test		X
Percent time in light	Light-Dark Test		X
Percentage center movement time	Open Field		X
Percentage center movement time	Open Field - centre start		X
Percentage center time	Open Field		X
Percentage center time	Open Field - centre start		X
Percentage fat	Echo MRI	X
Pericardium Morphology	Gross Morphology Embryo E12.5			X
Pericardium Morphology	Gross Morphology Embryo E9.5			X
Periphery average speed	Open Field		X
Periphery average speed	Open Field - centre start		X
Periphery average speed series	Open Field		X
Periphery average speed series	Open Field - centre start		X
Periphery distance travelled	Open Field		X
Periphery distance travelled	Open Field - centre start		X
Periphery distance travelled series	Open Field		X
Periphery distance travelled series	Open Field - centre start		X
Periphery permanence time	Open Field		X
Periphery permanence time	Open Field - centre start		X
Periphery permanence time series	Open Field		X
Periphery permanence time series	Open Field - centre start		X
Periphery resting time	Open Field		X
Periphery resting time	Open Field - centre start		X
Periphery resting time series	Open Field		X
Periphery resting time series	Open Field - centre start		X
Persistence of hyaloid vascular system	Eye Morphology																									X
Phosphorus	Clinical Chemistry												X
Pinna	Combined SHIRPA and Dysmorphology					X				X	X
Pinna morphology	Combined SHIRPA and Dysmorphology					X				X	X
Pinna position	Combined SHIRPA and Dysmorphology					X				X	X
Pinna reflex	Click-box		X
Pinna reflex	Modified SHIRPA		X
Pinna reflex	SHIRPA		X
Pinna rotation	Combined SHIRPA and Dysmorphology					X				X	X
Pinna size	Combined SHIRPA and Dysmorphology					X				X	X
Pinna skin appearance	Combined SHIRPA and Dysmorphology														X
Pinna skin colour	Combined SHIRPA and Dysmorphology														X
Pinna touch reflex	Combined SHIRPA and Dysmorphology		X												X
Piriform Cortex, Hippocampus, Left	Brain Histopathology																			X
Piriform Cortex, Hippocampus, Right	Brain Histopathology																			X
Piriform Cortex, Striatum, Left	Brain Histopathology																			X
Piriform Cortex, Striatum, Right	Brain Histopathology																			X
Placenta Development	Gross Morphology Placenta E12.5							X
Placenta Development	Gross Morphology Placenta E14.5-E15.5							X
Placenta Development	Gross Morphology Placenta E18.5							X
Placenta Development	Gross Morphology Placenta E9.5							X
Placenta Morphology	Gross Morphology Placenta E12.5							X
Placenta Morphology	Gross Morphology Placenta E14.5-E15.5							X
Placenta Morphology	Gross Morphology Placenta E18.5							X
Placenta Morphology	Gross Morphology Placenta E9.5							X
Placenta Size	Gross Morphology Placenta E12.5							X
Placenta Size	Gross Morphology Placenta E14.5-E15.5							X
Placenta Size	Gross Morphology Placenta E18.5							X
Placenta Size	Gross Morphology Placenta E9.5							X
Placenta Vasculature	Gross Morphology Placenta E12.5			X				X
Placenta Vasculature	Gross Morphology Placenta E14.5-E15.5			X				X
Placenta Vasculature	Gross Morphology Placenta E18.5			X				X
Placenta Vasculature	Gross Morphology Placenta E9.5			X				X
Placenta color	Gross Morphology Placenta E12.5							X
Placenta color	Gross Morphology Placenta E18.5							X
Plasma cells - % of B2 cells	Mesenteric Lymph Node Immunophenotyping											X		X
Plasma cells - % of B2 cells	Spleen Immunophenotyping											X		X
Plasma cells - % of CD45+	Bone marrow immunophenotyping											X		X
Plasmacytoid DC - % of DC	Mesenteric Lymph Node Immunophenotyping											X		X
Plasmacytoid DC - % of DC	Spleen Immunophenotyping											X		X
Plasmacytoid DC- % of live leukocytes (Panel B)	Immunophenotyping											X		X
Platelet count	Haematology											X
Platelet count	Hematology											X
Platelets count	Hematology											X
Polydactyly	Gross Morphology Embryo E12.5															X
Polydactyly	Gross Morphology Embryo E14.5-E15.5															X
Polydactyly	Gross Morphology Embryo E18.5															X
Polysyndactylism	X-ray															X
Pons	Brain Histopathology																			X
Positional passivity	Combined SHIRPA and Dysmorphology		X
Positional passivity	SHIRPA		X
Potassium	Clinical Blood Chemistry												X
Potassium	Clinical Chemistry												X
Potassium	Fasted Bleed												X
Potassium	Terminal Bleed												X
Potassium	Urine Analysis												X
Pre day 32 death	Trichuris													X				X
Pre-B cells (Hardy fraction D) - % of B220+	Bone marrow immunophenotyping											X		X
Pre-Day 10 Death	DSS Histology						X							X				X
Pre-Day 14 Death	Salmonella Challenge													X				X
Pre-pro B cells (Hardy fraction A) - % of B220+	Bone marrow immunophenotyping											X		X
Presence of worms in caecum	Trichuris													X
Preyer Reflex	Auditory Brain Stem Response		X
Preyer Reflex	Clickbox		X
Preyer reflex	Click-box		X
Primary Motor Cortex, Hippocampus, Left	Brain Histopathology																			X
Primary Motor Cortex, Hippocampus, Right	Brain Histopathology																			X
Primary Motor Cortex, Striatum, Left	Brain Histopathology																			X
Primary Motor Cortex, Striatum, Right	Brain Histopathology																			X
Pro-B cells (Hardy fraction B) - % of B220+	Bone marrow immunophenotyping											X		X
Pro-B cells (Hardy fraction C) - % of B220+	Bone marrow immunophenotyping											X		X
Pro-B cells (Hardy fractions B and C) - % of B220+	Bone marrow immunophenotyping											X		X
Processes on vertebrae	X-ray																								X
Pupil Dilation	Eye Morphology																									X
Pupil Light Response	Eye Morphology		X																							X
Pupil Position	Eye Morphology																									X
Pupil Shape	Eye Morphology																									X
Pups born (Female Screen)	Fertility of Homozygous Knock-out Mice																						X
Pups born (Male screen)	Fertility of Homozygous Knock-out Mice																						X
Pups born (primary)	Fertility of Homozygous Knock-out Mice																						X
Pyramidal Tract, Left	Brain Histopathology																			X
Pyramidal Tract, Right	Brain Histopathology																			X
QRS	Electrocardiogram (ECG)			X
QTc	Electrocardiogram (ECG)			X
QTc Dispersion	Electrocardiogram (ECG)			X
RE-FO (ms) [Scotopic]	Electroretinography 3																									X
RE-FO (uV) [Scotopic]	Electroretinography 3																									X
RE-a (ms) [Photopic]	Electroretinography 3																									X
RE-a (ms) [Scotopic]	Electroretinography 3																									X
RE-a (uV) [Photopic]	Electroretinography 3																									X
RE-a (uV) [Scotopic]	Electroretinography 3																									X
RE-b (ms) [Photopic]	Electroretinography 3																									X
RE-b (ms) [Scotopic]	Electroretinography 3																									X
RE-b (uV) [Photopic]	Electroretinography 3																									X
RE-b (uV) [Scotopic]	Electroretinography 3																									X
RE-c (ms) [Scotopic]	Electroretinography 3																									X
RE-c (uV) [Scotopic]	Electroretinography 3																									X
RP Macrophage (CD19- CD11c-)	FACS											X		X
RP Macrophage (CD19- CD11c-)	Immunophenotyping											X		X
RP Macrophage (F4/80+)	FACS											X		X
RP Macrophage (F4/80+)	Immunophenotyping											X		X
RR	Electrocardiogram (ECG)			X
Radiatum Layer of the Hippocampus, Left	Brain Histopathology																			X
Radiatum Layer of the Hippocampus, Right	Brain Histopathology																			X
Radius	X-Ray															X									X
Radius	X-ray															X									X
Ratio of CD45+ vg5- MHC II- cells/vg5+ DETC	Ear epidermis immunophenotyping														X
Ratio of contacting/not contacting vg5+ DETC	Ear epidermis immunophenotyping														X
Ratio of vg5+ DETC/LC	Ear epidermis immunophenotyping														X
Red blood cell count	Haematology											X
Red blood cell count	Hematology											X
Red blood cell distribution width	Haematology											X
Red blood cell distribution width	Hematology											X
Rejection index (Rin)	Challenge Whole Body Plethysmography																							X
Rejection index (Rinx)	Challenge Whole Body Plethysmography																							X
Relaxation time (RT)	Challenge Whole Body Plethysmography																							X
Relaxation time (Tr)	Challenge Whole Body Plethysmography																							X
Respiration Rate	Echo																							X
Respiratory Exchange Ratio	Indirect Calorimetry												X
Respiratory Failure	Gross Morphology Embryo E18.5																							X
Respiratory Frequency (f)	Challenge Whole Body Plethysmography																							X
Response amplitude - BN	Acoustic Startle and Pre-pulse Inhibition (PPI)		X
Response amplitude - PP1	Acoustic Startle and Pre-pulse Inhibition (PPI)		X
Response amplitude - PP1_S	Acoustic Startle and Pre-pulse Inhibition (PPI)		X
Response amplitude - PP2	Acoustic Startle and Pre-pulse Inhibition (PPI)		X
Response amplitude - PP2_S	Acoustic Startle and Pre-pulse Inhibition (PPI)		X
Response amplitude - PP3	Acoustic Startle and Pre-pulse Inhibition (PPI)		X
Response amplitude - PP3_S	Acoustic Startle and Pre-pulse Inhibition (PPI)		X
Response amplitude - PP4	Acoustic Startle and Pre-pulse Inhibition (PPI)		X
Response amplitude - PP4_S	Acoustic Startle and Pre-pulse Inhibition (PPI)		X
Response amplitude - S	Acoustic Startle and Pre-pulse Inhibition (PPI)		X
Responsive to tactile stimuli	Gross Morphology Embryo E18.5		X												X
Resting CD4+ NKT cells - % of CD4+ NKT cells	Mesenteric Lymph Node Immunophenotyping											X		X
Resting CD4+ NKT cells - % of CD4+ NKT cells	Spleen Immunophenotyping											X		X
Resting CD4+ NKT cells - % of live leukocytes (Panel A)	Immunophenotyping											X		X
Resting CD4+ T helper cells - % of CD4+ T helper cells	Mesenteric Lymph Node Immunophenotyping											X		X
Resting CD4+ T helper cells - % of CD4+ T helper cells	Spleen Immunophenotyping											X		X
Resting CD4+ T helper cells - % of live leukocytes (Panel A)	Immunophenotyping											X		X
Resting CD4- NKT cells - % of CD4- NKT cells	Mesenteric Lymph Node Immunophenotyping											X		X
Resting CD4- NKT cells - % of CD4- NKT cells	Spleen Immunophenotyping											X		X
Resting CD4- NKT cells - % of live leukocytes (Panel A)	Immunophenotyping											X		X
Resting CD8+ T cells - % of CD8+	Mesenteric Lymph Node Immunophenotyping											X		X
Resting CD8+ T cells - % of CD8+	Spleen Immunophenotyping											X		X
Resting CD8+ T cells - % of live leukocytes (Panel A)	Immunophenotyping											X		X
Resting NK cells - % of NK cells	Mesenteric Lymph Node Immunophenotyping											X		X
Resting NK cells - % of NK cells	Spleen Immunophenotyping											X		X
Resting Treg cells - % of Treg	Mesenteric Lymph Node Immunophenotyping											X		X
Resting Treg cells - % of Treg	Spleen Immunophenotyping											X		X
Resting gd T cells - % of gd T cells	Mesenteric Lymph Node Immunophenotyping											X		X
Resting gd T cells - % of gd T cells	Spleen Immunophenotyping											X		X
Retina	Eye Morphology																									X
Retina (combined)	Eye Morphology																									X
Retinal Blood Vessels	Eye Morphology			X																						X
Retinal Blood Vessels Pattern	Eye Morphology			X																						X
Retinal Blood Vessels Structure	Eye Morphology			X																						X
Retinal Pigmentation	Eye Morphology																				X					X
Retinal Structure	Eye Morphology																									X
Retrosplenial Granular Cortex, C Region, Height	Brain Histopathology																			X
Retrosplenial Granular Cortex, C Region, Left	Brain Histopathology																			X
Retrosplenial Granular Cortex, C Region, Right	Brain Histopathology																			X
Retrosplenial Granular Cortex, C Region, Width, Left	Brain Histopathology																			X
Retrosplenial Granular Cortex, C Region, Width, Right	Brain Histopathology																			X
Rib	X-Ray																								X
Rib morphology	X-ray																								X
Right anterior chamber depth	Eye Morphology																									X
Right corneal thickness	Eye Morphology																									X
Right eye blood vessels	Indirect ophthalmoscopy			X																						X
Right eye blood vessels pattern	Indirect ophthalmoscopy			X																						X
Right eye diameter	Eye Morphology																									X
Right inner nuclear layer	Eye Morphology																									X
Right kidney	Organ Weight									X												X
Right kidney weight	Organ Weight									X												X
Right lung all lobes weight	Organ Weight									X														X
Right lung weight	Organ Weight									X														X
Right optic disc	Indirect ophthalmoscopy																			X						X
Right outer nuclear layer	Eye Morphology																									X
Right ovary weight	Organ Weight								X	X													X
Right posterior chamber depth	Eye Morphology																									X
Right retina	Indirect ophthalmoscopy																									X
Right retina pigmentation	Indirect ophthalmoscopy																				X					X
Right retina structure	Indirect ophthalmoscopy																									X
Right testis weight	Organ Weight								X														X
Right total retinal thickness	Eye Morphology																									X
Right vitreous humor thickness	Eye Morphology																									X
Rod a-wave amplitude	Electroretinography																									X
Rod a-wave amplitude-left	Electroretinography 2																									X
Rod a-wave amplitude-right	Electroretinography 2																									X
Rod a-wave implicit time	Electroretinography																									X
Rod b-wave amplitude	Electroretinography																									X
Rod b-wave amplitude-left	Electroretinography 2																									X
Rod b-wave amplitude-right	Electroretinography 2																									X
Rod b-wave implicit time	Electroretinography																									X
Rostal-caudal patterning	Gross Morphology Embryo E12.5							X
Rp8	Lung mechanics by forced oscillations																							X
Rpef	Challenge Whole Body Plethysmography																							X
Rqp	Lung mechanics by forced oscillations																							X
Rsn	Lung mechanics by forced oscillations																							X
ST	Electrocardiogram (ECG)			X
Sacral processes	X-ray																								X
Scapulae	X-Ray																								X
Scapulae	X-ray																								X
Scoliosis	X-ray																								X
Secondary Somatosensory Cortex, Hippocampus, Left	Brain Histopathology																			X
Secondary Somatosensory Cortex, Hippocampus, Right	Brain Histopathology																			X
Secondary Somatosensory Cortex, Striatum, Left	Brain Histopathology																			X
Secondary Somatosensory Cortex, Striatum, Right	Brain Histopathology																			X
Seminal vesicle weight	Organ Weight								X														X
Severely Dysmorphic	Gross Morphology Embryo E12.5							X
Severely Dysmorphic	Gross Morphology Embryo E14.5-E15.5							X
Severely Dysmorphic	Gross Morphology Embryo E18.5							X
Severely Dysmorphic	Gross Morphology Embryo E9.5							X
Severely dysmorphic	MicroCT E18.5							X
Shape of femur	X-Ray															X									X
Shape of humerus	X-Ray															X									X
Shape of ribcage	X-ray																								X
Shape of ribs	X-Ray																								X
Shape of ribs	X-ray																								X
Shape of spine	X-ray																								X
Shape of vertebrae	X-Ray																								X
Shape of vertebrae	X-ray																								X
Side changes	Dark-Light Test		X
Side changes	Light-Dark Test		X
Size	MicroCT E14.5-E15.5							X		X
Skin Appearance	Gross Morphology Embryo E12.5														X
Skin Appearance	Gross Morphology Embryo E14.5-E15.5														X
Skin Appearance	Gross Morphology Embryo E18.5														X
Skin Appearance	Gross Morphology Embryo E9.5														X
Skin Coloration	Gross Morphology Embryo E14.5-E15.5														X
Skin Coloration	Gross Morphology Embryo E18.5														X
Skin Hemorrhage	Gross Morphology Embryo E14.5-E15.5			X											X
Skin Hemorrhage	Gross Morphology Embryo E18.5			X											X
Skin color - back paws	Combined SHIRPA and Dysmorphology														X
Skin color - back paws	Dysmorphology														X
Skin color - ear	Combined SHIRPA and Dysmorphology														X
Skin color - ear	Dysmorphology														X
Skin color - front paws	Combined SHIRPA and Dysmorphology														X
Skin color - front paws	Dysmorphology														X
Skin color - snout	Combined SHIRPA and Dysmorphology														X
Skin color - snout	Dysmorphology														X
Skin color - tail	Combined SHIRPA and Dysmorphology														X
Skin color - tail	Dysmorphology														X
Skin color - whole body	Combined SHIRPA and Dysmorphology														X
Skin color - whole body	Dysmorphology														X
Skin texture - back paws	Combined SHIRPA and Dysmorphology														X
Skin texture - back paws	Dysmorphology														X
Skin texture - ear	Combined SHIRPA and Dysmorphology														X
Skin texture - ear	Dysmorphology														X
Skin texture - front paws	Combined SHIRPA and Dysmorphology														X
Skin texture - front paws	Dysmorphology														X
Skin texture - snout	Combined SHIRPA and Dysmorphology														X
Skin texture - snout	Dysmorphology														X
Skin texture - tail	Combined SHIRPA and Dysmorphology														X
Skin texture - tail	Dysmorphology														X
Skin texture - whole body	Combined SHIRPA and Dysmorphology														X
Skin texture - whole body	Dysmorphology														X
Skull shape	Gross Morphology Embryo E12.5					X																			X
Skull shape	X-Ray					X																			X
Skull shape	X-ray					X																			X
Sleep bout lengths mean	Sleep Wake		X
Sleep bout lengths standard deviation	Sleep Wake		X
Sleep daily percent	Sleep Wake		X
Sleep dark phase percent	Sleep Wake		X
Sleep light phase percent	Sleep Wake		X
Snout Size	Dysmorphology					X				X
Snout morphology	Combined SHIRPA and Dysmorphology					X				X
Snout size	Combined SHIRPA and Dysmorphology					X				X
Sodium	Clinical Blood Chemistry												X
Sodium	Clinical Chemistry												X
Sodium	Fasted Bleed												X
Sodium	Terminal Bleed												X
Sodium	Urine Analysis												X
Somite Morphology	Gross Morphology Embryo E9.5							X
Somite development	Gross Morphology Embryo E9.5							X
Spinal cord	Gross Morphology Embryo E9.5																			X
Spine curvature	MicroCT E14.5-E15.5																								X
Spine curvature	MicroCT E18.5																								X
Spleen bacterial count	Salmonella Challenge													X
Spleen weight	FACS											X		X
Spleen weight	Organ Weight									X		X		X
Spontaneous movement	Gross Morphology Embryo E18.5		X
Startle response	Combined SHIRPA and Dysmorphology		X
Startle response	Modified SHIRPA		X
Startle response	SHIRPA		X
Stiffness	Three-point Bend																								X
Stroke Volume	Echo			X
Syndactylism	X-Ray															X
Syndactylism	X-ray															X
Syndactyly	Gross Morphology Embryo E14.5-E15.5															X
Syndactyly	Gross Morphology Embryo E18.5															X
Synechia	Eye Morphology																									X
T Cells (panel B)	FACS											X		X
T Cells (panel B)	Immunophenotyping											X		X
T Subset	FACS											X		X
T Subset	Immunophenotyping											X		X
T cell CD3+ percentage	Buffy coat peripheral blood leukocyte immunophenotyping											X		X
T cell CD3+ percentage	FACs Analysis											X		X
T cell CD4+ percentage	Buffy coat peripheral blood leukocyte immunophenotyping											X		X
T cell CD4+ percentage	FACs Analysis											X		X
T cell CD8+ percentage	Buffy coat peripheral blood leukocyte immunophenotyping											X		X
T cell CD8+ percentage	FACs Analysis											X		X
T cells (Panel A) - % of live leukocytes (Panel A)	Immunophenotyping											X		X
T cells (panel A)	FACS											X		X
T cells (panel A)	Immunophenotyping											X		X
T cells (panel B) - % of live leukocytes (Panel B)	Immunophenotyping											X		X
T cells - % of CD45+	Bone marrow immunophenotyping											X		X
T/NKT/B1	FACS											X		X
TB	Challenge Whole Body Plethysmography																							X
Tail	Combined SHIRPA and Dysmorphology															X
Tail - length	Combined SHIRPA and Dysmorphology															X
Tail - morphology	Combined SHIRPA and Dysmorphology															X
Tail - presence	Combined SHIRPA and Dysmorphology															X
Tail - thickness	Combined SHIRPA and Dysmorphology															X
Tail Morphology	Gross Morphology Embryo E12.5															X
Tail Morphology	Gross Morphology Embryo E14.5-E15.5															X
Tail Morphology	Gross Morphology Embryo E18.5															X
Tail bud morphology	Gross Morphology Embryo E9.5							X								X
Tail coat/hair appearance	Combined SHIRPA and Dysmorphology														X
Tail coat/hair colour	Combined SHIRPA and Dysmorphology														X						X
Tail coat/hair colour pattern	Combined SHIRPA and Dysmorphology														X						X
Tail coat/hair length	Combined SHIRPA and Dysmorphology														X
Tail coat/hair presence	Combined SHIRPA and Dysmorphology														X
Tail elevation	Click-box		X
Tail elevation	Combined SHIRPA and Dysmorphology		X
Tail elevation	Modified SHIRPA		X
Tail elevation	SHIRPA		X
Tail length	Combined SHIRPA and Dysmorphology															X
Tail morphology	Combined SHIRPA and Dysmorphology															X
Tail morphology	Dysmorphology															X
Tail skin appearance	Combined SHIRPA and Dysmorphology														X
Tail skin colour	Combined SHIRPA and Dysmorphology														X
Teeth	X-Ray					X				X															X
Teeth	X-ray					X				X															X
Teeth presence	Combined SHIRPA and Dysmorphology					X				X															X
Teeth presence	Dysmorphology					X				X															X
TetC specific IgG1	Antigen Specific Immunoglobulin Assay											X		X
TetC specific total IgG	Antigen Specific Immunoglobulin Assay											X		X
Thoracic processes	X-ray																								X
Thoracic vertebrae morphology	X-ray																								X
Threshold measurement	ABR full										X
Thymus weight	Organ Weight								X			X		X
Thyroxine	Clinical Chemistry												X
Tibia	X-Ray															X									X
Tibia	X-ray															X									X
Tibia Length	X-Ray															X									X
Tibia length	Heart Weight															X									X
Tibia length	Organ Weight															X									X
Tibia length	X-ray															X									X
Tidal Volume (TV)	Challenge Whole Body Plethysmography																							X
Tidal volume (TV)	Challenge Whole Body Plethysmography																							X
Tidal volume (TVb)	Challenge Whole Body Plethysmography																							X
Time immobile	Tail Suspension		X
Time immobile D	Sleep: 24LD activity		X
Time immobile L	Sleep: 24LD activity		X
Time mobile dark side	Dark-Light Test		X
Time mobile dark side	Light-Dark Test		X
Time mobile light side	Dark-Light Test		X
Time mobile light side	Light-Dark Test		X
Time of pause (Tp)	Challenge Whole Body Plethysmography																							X
Time spent in the light side in the first 5 minutes	Light-Dark Test		X
Tongue out	Gross Morphology Embryo E18.5					X	X			X
Total B cells - % of CD45+	Bone marrow immunophenotyping											X		X
Total B cells - % of CD45+	Mesenteric Lymph Node Immunophenotyping											X		X
Total B cells - % of CD45+	Spleen Immunophenotyping											X		X
Total B2 cells - % of B cells	Mesenteric Lymph Node Immunophenotyping											X		X
Total B2 cells - % of B cells	Spleen Immunophenotyping											X		X
Total CD4+ NKT cells - % of NKT cells	Mesenteric Lymph Node Immunophenotyping											X		X
Total CD4+ NKT cells - % of NKT cells	Spleen Immunophenotyping											X		X
Total CD4+ T cells - % of ab T cells	Mesenteric Lymph Node Immunophenotyping											X		X
Total CD4+ T cells - % of ab T cells	Spleen Immunophenotyping											X		X
Total CD4- NKT cells - % of NKT cells	Mesenteric Lymph Node Immunophenotyping											X		X
Total CD4- NKT cells - % of NKT cells	Spleen Immunophenotyping											X		X
Total CD8+ T cells - % of ab T cells	Mesenteric Lymph Node Immunophenotyping											X		X
Total CD8+ T cells - % of ab T cells	Spleen Immunophenotyping											X		X
Total Cerebellum Brain Area	Brain Histopathology									X										X
Total DC - % of myeloid cells	Mesenteric Lymph Node Immunophenotyping											X		X
Total DC - % of myeloid cells	Spleen Immunophenotyping											X		X
Total Hippocampus Brain Area	Brain Histopathology									X										X
Total Internal Length of Pyramidal Cells	Brain Histopathology																			X
Total NK cells - % of CD45+	Mesenteric Lymph Node Immunophenotyping											X		X
Total NK cells - % of CD45+	Spleen Immunophenotyping											X		X
Total NKT cells - % of CD45+	Mesenteric Lymph Node Immunophenotyping											X		X
Total NKT cells - % of CD45+	Spleen Immunophenotyping											X		X
Total Striatum Brain Area	Brain Histopathology									X										X
Total T cell number	Whole blood peripheral blood leukocyte immunophenotyping											X		X
Total T cell percentage	Whole blood peripheral blood leukocyte immunophenotyping											X		X
Total T cells - % of CD45+	Mesenteric Lymph Node Immunophenotyping											X		X
Total T cells - % of CD45+	Spleen Immunophenotyping											X		X
Total Treg cells - % of CD4+	Mesenteric Lymph Node Immunophenotyping											X		X
Total Treg cells - % of CD4+	Spleen Immunophenotyping											X		X
Total ab T cells - % of total T cells	Mesenteric Lymph Node Immunophenotyping											X		X
Total ab T cells - % of total T cells	Spleen Immunophenotyping											X		X
Total activity (no. of fine movement + no. of beam cuts)	Indirect Calorimetry		X
Total activity (counts per day)	Circadian		X
Total arm entries	Y-maze		X
Total bilirubin	Clinical Blood Chemistry												X
Total bilirubin	Clinical Chemistry												X
Total bilirubin	Fasted Bleed												X
Total bilirubin	Terminal Bleed												X
Total bilirubin	Clinical Chemistry												X
Total cell count in spleen	FACS											X		X
Total cholesterol	Clinical Blood Chemistry												X
Total cholesterol	Clinical Chemistry												X
Total cholesterol	Fasted Bleed												X
Total cholesterol	Plasma Chemistry												X
Total cholesterol	Terminal Bleed												X
Total cholesterol	Clinical Chemistry												X
Total food intake	Indirect Calorimetry		X										X
Total gd T cells - % of total T cells	Mesenteric Lymph Node Immunophenotyping											X		X
Total gd T cells - % of total T cells	Spleen Immunophenotyping											X		X
Total holepokes	Hole-board Exploration		X
Total myeloid cells - % of CD45+	Mesenteric Lymph Node Immunophenotyping											X
Total myeloid cells - % of CD45+	Spleen Immunophenotyping											X
Total protein	Clinical Blood Chemistry												X
Total protein	Clinical Chemistry												X
Total protein	Fasted Bleed												X
Total protein	Terminal Bleed												X
Total protein	Clinical Chemistry												X
Total water intake	Indirect Calorimetry		X
Touch escape	Click-box		X												X
Touch escape	Combined SHIRPA and Dysmorphology		X												X
Touch escape	Modified SHIRPA		X												X
Touch escape	SHIRPA		X												X
Touch escape	SHIRPA		X												X
Tpeak Tend Interval	Echo			X
Trabecular Number (mm-1)	Trabecular Bone MicroCT																								X
Trabecular Spacing (mm)	Trabecular Bone MicroCT																								X
Trabecular Thickness (mm)	Trabecular Bone MicroCT																								X
Transfer arousal	Click-box		X
Transfer arousal	Combined SHIRPA and Dysmorphology		X
Transfer arousal	Modified SHIRPA		X
Transfer arousal	SHIRPA		X
Transferrin	Clinical Blood Chemistry												X
Transferrin	Clinical Chemistry												X
Transferrin	Fasted Bleed												X
Transferrin	Terminal Bleed												X
Transition	Dark-Light Test		X
Transition	Light-Dark Test		X
Transitional 1 B cells - % of B2 cells	Mesenteric Lymph Node Immunophenotyping											X		X
Transitional 1 B cells - % of B2 cells	Spleen Immunophenotyping											X		X
Transitional 2 B cells - % of B2 cells	Mesenteric Lymph Node Immunophenotyping											X		X
Transitional 2 B cells - % of B2 cells	Spleen Immunophenotyping											X		X
Transitional B Cells	FACS											X		X
Transitional B Cells	Immunophenotyping											X		X
Transitional B Cells (CD21/35 low)	FACS											X		X
Transitional B Cells (CD21/35 low)	Immunophenotyping											X		X
Transitional vertebrae	X-ray																								X
Treg cell CD25+ percentage	Buffy coat peripheral blood leukocyte immunophenotyping											X		X
Treg cells - % of live leukocytes (Panel A)	Immunophenotyping											X		X
Tregs	FACS											X		X
Tregs Effector	FACS											X		X
Tregs Resting	FACS											X		X
Tremor	Combined SHIRPA and Dysmorphology		X
Tremor	SHIRPA		X
Tremor	Click-box		X
Tremor	Modified SHIRPA		X
Tremor	SHIRPA		X
Trichuris serum IgE	Trichuris											X		X
Trichuris serum IgG1	Trichuris											X		X
Trichuris serum IgG2a	Trichuris											X		X
Triglyceride	Clinical Chemistry												X
Triglycerides	Clinical Blood Chemistry												X
Triglycerides	Clinical Chemistry												X
Triglycerides	Fasted Bleed												X
Triglycerides	Plasma Chemistry												X
Triglycerides	Terminal Bleed												X
Trunk curl	Click-box		X
Trunk curl	Combined SHIRPA and Dysmorphology		X
Trunk curl	Modified SHIRPA		X
Trunk curl	SHIRPA		X
Type of response	Hot Plate		X												X
UIBC (unsaturated iron binding capacity)	Clinical Blood Chemistry												X
UIBC (unsaturated iron binding capacity)	Clinical Chemistry												X
UIBC (unsaturated iron binding capacity)	Fasted Bleed												X
UIBC (unsaturated iron binding capacity)	Terminal Bleed												X
Ulna	X-Ray															X									X
Ulna	X-ray															X									X
Umbilical cord morphology	Gross Morphology Placenta E12.5							X
Umbilical cord morphology	Gross Morphology Placenta E14.5-E15.5							X
Umbilical cord morphology	Gross Morphology Placenta E18.5							X
Umbilical cord morphology	Gross Morphology Placenta E9.5							X
Unexpected behaviors	Combined SHIRPA and Dysmorphology		X
Unexpected behaviors	SHIRPA		X
Unresponsive to tactile stimuli	Gross Morphology Embryo E18.5		X												X
Upper lip morphology	Combined SHIRPA and Dysmorphology					X				X
Upper lip morphology	Dysmorphology					X				X
Upper teeth appearance	Combined SHIRPA and Dysmorphology					X				X															X
Upper teeth appearance	Dysmorphology					X				X															X
Urea	Clinical Blood Chemistry												X
Urea	Fasted Bleed												X
Urea	Terminal Bleed												X
Urea	Urine Analysis												X
Urea (Blood Urea Nitrogen - BUN)	Clinical Chemistry												X
Uric acid	Clinical Blood Chemistry												X
Uric acid	Clinical Chemistry												X
Uric acid	Fasted Bleed												X
Uric acid	Terminal Bleed												X
Urinary protein	Urine Analysis												X
Urination	Click-box																					X
Urination	Modified SHIRPA																					X
Urination	SHIRPA																					X
VTI of aortic flow (Pulse wave doppler mode)	Echo			X
Vascular Development	Gross Morphology Embryo E12.5			X
Vascular Development	Gross Morphology Embryo E9.5			X
Vascular morphology	Gross Morphology Embryo E12.5			X
Vascular morphology	Gross Morphology Embryo E9.5			X
Ventral coat/hair appearance	Combined SHIRPA and Dysmorphology														X
Ventral coat/hair colour	Combined SHIRPA and Dysmorphology														X						X
Ventral coat/hair colour pattern	Combined SHIRPA and Dysmorphology														X						X
Ventral coat/hair length	Combined SHIRPA and Dysmorphology														X
Ventral coat/hair presence	Combined SHIRPA and Dysmorphology														X
Ventral skin appearance	Combined SHIRPA and Dysmorphology														X
Ventral skin colour	Combined SHIRPA and Dysmorphology														X
Vertebra Max Load	Vertebra Compression																								X
Vertebra Stiffness	Vertebra Compression																								X
Vertebra Yield Load	Vertebra Compression																								X
Vertebral Bone Mineral Content	Vertebral Microradiography																								X
Vertebral Height	Vertebral Microradiography															X									X
Vg5+ dendritic epidermal T cell (DETC) count	Ear epidermis immunophenotyping											X		X	X
Viability Outcome	Viability Primary Screen																	X
Vibrissa Morphology	Gross Morphology Embryo E14.5-E15.5														X
Vibrissa Morphology	Gross Morphology Embryo E18.5														X
Vibrissae	Combined SHIRPA and Dysmorphology														X
Vibrissae - appearance	Combined SHIRPA and Dysmorphology														X
Vibrissae - appearance	Dysmorphology														X
Vibrissae - presence	Combined SHIRPA and Dysmorphology														X
Vibrissae - presence	Dysmorphology														X
Vibrissae colour	Combined SHIRPA and Dysmorphology														X						X
Vibrissae shape	Combined SHIRPA and Dysmorphology														X
Vibrissae size	Combined SHIRPA and Dysmorphology														X
Visceral yolk sac morphology	Gross Morphology Embryo E12.5							X
Visceral yolk sac morphology	Gross Morphology Embryo E9.5							X
Vitelline vasculature morphology	Gross Morphology Embryo E12.5			X				X
Vitelline vasculature morphology	Gross Morphology Embryo E9.5			X				X
Vitelline vein morphology	Gross Morphology Embryo E12.5			X				X
Vitelline vein morphology	Gross Morphology Embryo E9.5			X				X
Vitreous	Eye Morphology																									X
Vocalisation	SHIRPA		X
Vocalization	Click-box		X
Vocalization	Combined SHIRPA and Dysmorphology		X
Vocalization	Modified SHIRPA		X
Vocalization	SHIRPA		X
Wake State Data (text)	Sleep Wake		X
Weight	Lung mechanics by forced oscillations									X
White blood cell count	Haematology											X		X
White blood cell count	Hematology											X		X
Whole arena average speed	Open Field		X
Whole arena average speed	Open Field - centre start		X
Whole arena average speed series	Open Field		X
Whole arena average speed series	Open Field - centre start		X
Whole arena permanence	Open Field		X
Whole arena resting time	Open Field		X
Whole arena resting time	Open Field - centre start		X
Whole arena resting time series	Open Field		X
Whole arena resting time series	Open Field - centre start		X
Whole liver weight	Organ Weight									X							X
Whole lung weight	Organ Weight									X														X
Yield Load	Three-point Bend																								X
Zygomatic bone	X-ray					X																			X
adult mouse	Dysmorphology									X
adult mouse length	Dysmorphology									X
adult mouse thickness	Dysmorphology									X
adult mouse weight	Dysmorphology									X
back + coat hair color	Dysmorphology														X						X
back + coat hair color pattern	Dysmorphology														X						X
back + coat hair distribution	Dysmorphology														X
back + coat hair placement	Dysmorphology														X
back + coat hair presence	Dysmorphology														X
back + coat hair spatial pattern	Dysmorphology														X
back + coat hair structure	Dysmorphology														X
back + coat hair texture	Dysmorphology														X
baseline Enhanced pause	Challenge Whole Body Plethysmography												X											X
baseline Expiratory time	Challenge Whole Body Plethysmography																							X
baseline Frequency of breathing	Challenge Whole Body Plethysmography																							X
baseline Inspiratory time	Challenge Whole Body Plethysmography																							X
baseline Peak Expiratory Flow	Challenge Whole Body Plethysmography																							X
baseline Peak Inspiratory Flow	Challenge Whole Body Plethysmography																							X
baseline Tidal volume	Challenge Whole Body Plethysmography																							X
cDC CD11b type	FACS											X		X
cDC CD8a type	FACS											X		X
cDCs	FACS											X		X
cDCs	Immunophenotyping											X		X
cDCs CD11b Type	FACS											X		X
cDCs CD11b Type	Immunophenotyping											X		X
coat hair	Dysmorphology														X
coat hair color	Dysmorphology														X						X
coat hair color pattern	Dysmorphology														X						X
coat hair distribution	Dysmorphology														X
coat hair placement	Dysmorphology														X
coat hair presence	Dysmorphology														X
coat hair spatial pattern	Dysmorphology														X
coat hair structure	Dysmorphology														X
coat hair texture	Dysmorphology														X
ear	Dysmorphology										X
ear position	Dysmorphology					X				X	X
ear presence	Dysmorphology					X				X	X
ear rotation	Dysmorphology					X				X	X
ear shape	Dysmorphology					X				X	X
ear size	Dysmorphology					X				X	X
ear skin color	Dysmorphology														X						X
ear skin color brightness	Dysmorphology														X
ear skin relative color	Dysmorphology														X						X
ear skin shape	Dysmorphology														X
ear skin spatial pattern	Dysmorphology														X
ear skin texture	Dysmorphology														X
ear skin wetness	Dysmorphology														X
eye	Dysmorphology																									X
eye color	Dysmorphology																				X					X
eye opacity	Dysmorphology																									X
eye presence	Dysmorphology																									X
eye size	Dysmorphology																									X
eye wetness	Dysmorphology																									X
eyelid closure	Dysmorphology																									X
eyelid presence	Dysmorphology																									X
fat distribution	Dysmorphology	X
foot digit count	Dysmorphology															X
foot digit length	Dysmorphology															X
foot digit presence	Dysmorphology															X
foot digit structure	Dysmorphology															X
foot digit thickness	Dysmorphology															X
foot footpad structure	Dysmorphology															X
foot length	Dysmorphology															X
foot shape	Dysmorphology															X
foot size	Dysmorphology															X
foot skin color	Dysmorphology														X						X
foot skin color brightness	Dysmorphology														X
foot skin relative color	Dysmorphology														X						X
foot skin shape	Dysmorphology														X
foot skin spatial pattern	Dysmorphology														X
foot skin texture	Dysmorphology														X
foot skin wetness	Dysmorphology														X
foot structure	Dysmorphology															X
forelimb	Dysmorphology															X
forelimb angle	Dysmorphology															X
forelimb flexibility	Dysmorphology															X
forelimb length	Dysmorphology															X
forelimb shape	Dysmorphology															X
forelimb size	Dysmorphology															X
forelimb thickness	Dysmorphology															X
gd + B1	FACS											X		X
hand digit count	Dysmorphology															X
hand digit length	Dysmorphology															X
hand digit presence	Dysmorphology															X
hand digit structure	Dysmorphology															X
hand digit thickness	Dysmorphology															X
hand footpad structure	Dysmorphology															X
hand length	Dysmorphology															X
hand shape	Dysmorphology															X
hand size	Dysmorphology															X
hand skin color	Dysmorphology														X						X
hand skin color brightness	Dysmorphology														X
hand skin relative color	Dysmorphology														X						X
hand skin shape	Dysmorphology														X
hand skin spatial pattern	Dysmorphology														X
hand skin texture	Dysmorphology														X
hand skin wetness	Dysmorphology														X
hand structure	Dysmorphology															X
head	Dysmorphology									X
head + coat hair color	Dysmorphology														X						X
head + coat hair color pattern	Dysmorphology														X						X
head + coat hair distribution	Dysmorphology														X
head + coat hair placement	Dysmorphology														X
head + coat hair presence	Dysmorphology														X
head + coat hair spatial pattern	Dysmorphology														X
head + coat hair structure	Dysmorphology														X
head + coat hair texture	Dysmorphology														X
head bone curvature	Dysmorphology					X																			X
head bone symmetry	Dysmorphology					X				X															X
head length	Dysmorphology					X				X
head width	Dysmorphology					X				X
herniated abdominal wall	MicroCT E14.5-E15.5									X
hindlimb	Dysmorphology															X
hindlimb angle	Dysmorphology															X
hindlimb flexibility	Dysmorphology															X
hindlimb length	Dysmorphology															X
hindlimb shape	Dysmorphology															X
hindlimb size	Dysmorphology															X
hindlimb thickness	Dysmorphology															X
iNKT	FACS											X		X
lower lip shape	Dysmorphology					X				X
mA threshold inducing clonic seizure	Electroconvulsive Threshold Testing		X																	X
microAlbumin (calculated)	Urinalysis												X									X
mouth	Dysmorphology					X				X
muzzle/snout	Dysmorphology					X				X
muzzle/snout length	Dysmorphology					X				X
muzzle/snout width	Dysmorphology					X				X
[truncated: 67 more rows]
