# Supplementary material for: Pleiotropy data resource as a primer for investigating co-morbidities/multi-morbidities and their role in disease
Source: Mamm Genome. 2021 Sep 15;33(1):135–42. doi: 10.1007/s00335-021-09917-w (PMC8913486; doi:10.1007/s00335-021-09917-w)
Supplement: Supplementary file 2 — Supplementary file2 (XLSX 187 kb) List of genes and IMPC alleles included in this study [file 335_2021_9917_MOESM2_ESM.xlsx]

## Sheet: supp_table_2
Gene symbol	Allele symbol
0610009B22Rik	0610009B22Rik<tm1b(EUCOMM)Hmgu>
0610010K14Rik	0610010K14Rik<tm1.1(KOMP)Vlcg>
1110017D15Rik	1110017D15Rik<em1(IMPC)H>
1110032A03Rik	1110032A03Rik<tm1.1(KOMP)Vlcg>
1110059G10Rik	1110059G10Rik<tm1a(KOMP)Wtsi>
1500009L16Rik	1500009L16Rik<em1(IMPC)Mbp>
1500011B03Rik	1500011B03Rik<tm2(KOMP)Wtsi>
1600014C10Rik	1600014C10Rik<em1(IMPC)J>
1600029I14Rik	1600029I14Rik<tm1b(KOMP)Wtsi>
1700001O22Rik	1700001O22Rik<em1(IMPC)J>
1700003F12Rik	1700003F12Rik<tm1.1(KOMP)Vlcg>
1700007K13Rik	1700007K13Rik<tm2b(EUCOMM)Wtsi>
1700008O03Rik	1700008O03Rik<tm1a(KOMP)Wtsi>
1700008P02Rik	1700008P02Rik<em1(IMPC)J>
1700010I14Rik	1700010I14Rik<tm2b(KOMP)Wtsi>
1700012B09Rik	1700012B09Rik<tm1.1(KOMP)Wtsi>
1700016H13Rik	1700016H13Rik<em1(IMPC)Bay>
1700016K19Rik	1700016K19Rik<tm1.1(KOMP)Vlcg>
1700019D03Rik	1700019D03Rik<tm1.1(NCOM)Mfgc>
1700020N01Rik	1700020N01Rik<em1(IMPC)J>
1700021F07Rik	1700021F07Rik<em1(IMPC)Hmgu>
1700025G04Rik	1700025G04Rik<em1(IMPC)Mbp>
1700029F12Rik	1700029F12Rik<tm1b(EUCOMM)Hmgu>
1700029H14Rik	1700029H14Rik<tm2b(KOMP)Wtsi>
1700029I15Rik	1700029I15Rik<tm1.1(KOMP)Vlcg>
1700034E13Rik	1700034E13Rik<em1(IMPC)Mbp>
1700034J05Rik	1700034J05Rik<tm1a(KOMP)Wtsi>
1700037C18Rik	1700037C18Rik<tm1b(KOMP)Mbp>
1700037H04Rik	1700037H04Rik<tm1.1(KOMP)Vlcg>
1700067K01Rik	1700067K01Rik<tm2a(KOMP)Wtsi>
1700069L16Rik	1700069L16Rik<em1(IMPC)Mbp>
1700086L19Rik	1700086L19Rik<tm1b(EUCOMM)Wtsi>
1700088E04Rik	1700088E04Rik<tm1.1(KOMP)Vlcg>
1700093K21Rik	1700093K21Rik<em1(IMPC)J>
1700123O20Rik	1700123O20Rik<tm1a(EUCOMM)Wtsi>
1700125H20Rik	1700125H20Rik<tm1b(EUCOMM)Wtsi>
2210010C04Rik	2210010C04Rik<tm1b(KOMP)Wtsi>
2210016L21Rik	2210016L21Rik<tm1a(KOMP)Wtsi>
2210408I21Rik	2210408I21Rik<tm1b(EUCOMM)Wtsi>
2310039H08Rik	2310039H08Rik<em1(IMPC)Mbp>
2310057J18Rik	2310057J18Rik<tm1a(KOMP)Wtsi>
2510002D24Rik	2510002D24Rik<tm1.1(KOMP)Vlcg>
2510009E07Rik	2510009E07Rik<em1(IMPC)Ccpcz>
2610008E11Rik	2610008E11Rik<em1(IMPC)Mbp>
2610301B20Rik	2610301B20Rik<em1(IMPC)J>
2610318N02Rik	2610318N02Rik<tm1b(EUCOMM)Wtsi>
2610507B11Rik	2610507B11Rik<em1(IMPC)J>
2610509F24Rik	2610509F24Rik<tm1.1(NCC)WCS>
2700054A10Rik	2700054A10Rik<em2(IMPC)Mbp>
2700097O09Rik	2700097O09Rik<tm1.1(KOMP)Vlcg>
2810001G20Rik	2810001G20Rik<tm1.1(NCC)WCS>
3110001I22Rik	3110001I22Rik<tm1a(EUCOMM)Wtsi>
3110082I17Rik	3110082I17Rik<tm1b(EUCOMM)Wtsi>
3300002A11Rik	3300002A11Rik<tm1a(KOMP)Wtsi>
3425401B19Rik	3425401B19Rik<em2(IMPC)Ccpcz>
3830406C13Rik	3830406C13Rik<tm1b(KOMP)Wtsi>
4833420G17Rik	4833420G17Rik<em1(IMPC)Mbp>
4921509C19Rik	4921509C19Rik<tm1.1(KOMP)Vlcg>
4921536K21Rik	4921536K21Rik<tm1a(KOMP)Wtsi>
4930402H24Rik	4930402H24Rik<tm1b(EUCOMM)Hmgu>
4930404H24Rik	4930404H24Rik<tm1a(KOMP)Wtsi>
4930432K21Rik	4930432K21Rik<em1(IMPC)J>
4930449E01Rik	4930449E01Rik<tm1a(KOMP)Wtsi>
4930451I11Rik	4930451I11Rik<tm1.1(KOMP)Wtsi>
4930505A04Rik	4930505A04Rik<tm1b(KOMP)Wtsi>
4930524B15Rik	4930524B15Rik<em1(IMPC)Mbp>
4930558K02Rik	4930558K02Rik<em1(IMPC)J>
4930563E22Rik	4930563E22Rik<tm1.1(KOMP)Vlcg>
4930579F01Rik	4930579F01Rik<em1(IMPC)J>
4930590J08Rik	4930590J08Rik<tm1a(EUCOMM)Wtsi>
4930591A17Rik	4930591A17Rik<tm1a(KOMP)Wtsi>
4931406C07Rik	4931406C07Rik<tm1b(EUCOMM)Wtsi>
4931422A03Rik	4931422A03Rik<tm1b(EUCOMM)Wtsi>
4931429L15Rik	4931429L15Rik<tm1a(EUCOMM)Wtsi>
4932414N04Rik	4932414N04Rik<tm1a(KOMP)Wtsi>
4932431P20Rik	4932431P20Rik<em1(IMPC)Wtsi>
4932438A13Rik	4932438A13Rik<tm1b(EUCOMM)Hmgu>
4932438H23Rik	4932438H23Rik<tm1a(EUCOMM)Wtsi>
4933402J07Rik	4933402J07Rik<em1(IMPC)J>
4933402N03Rik	4933402N03Rik<tm2a(KOMP)Wtsi>
4933427D14Rik	4933427D14Rik<tm1.1(KOMP)Vlcg>
4933428G20Rik	4933428G20Rik<tm1.1(KOMP)Vlcg>
4933430I17Rik	4933430I17Rik<tm1a(EUCOMM)Wtsi>
4933430I17Rik	4933430I17Rik<tm1b(EUCOMM)Wtsi>
4933434E20Rik	4933434E20Rik<tm1a(EUCOMM)Wtsi>
5330434G04Rik	5330434G04Rik<em1(IMPC)Wtsi>
6430548M08Rik	6430548M08Rik<em1(IMPC)Mbp>
9530003J23Rik	9530003J23Rik<tm1(KOMP)Vlcg>
9530077C05Rik	9530077C05Rik<tm1.1(KOMP)Vlcg>
9930012K11Rik	9930012K11Rik<tm2b(EUCOMM)Hmgu>
A1cf	A1cf<tm1b(EUCOMM)Hmgu>
A2m	A2m<tm1b(NCOM)Mfgc>
A2ml1	A2ml1<em1(IMPC)Tcp>
A3galt2	A3galt2<em3(IMPC)H>
A430005L14Rik	A430005L14Rik<tm1a(KOMP)Wtsi>
A430078G23Rik	A430078G23Rik<tm1a(KOMP)Wtsi>
A4galt	A4galt<tm1b(EUCOMM)Hmgu>
A830005F24Rik	A830005F24Rik<tm1.1(KOMP)Mbp>
A830019P07Rik	A830019P07Rik<tm1a(KOMP)Wtsi>
A830031A19Rik	A830031A19Rik<tm1b(KOMP)Wtsi>
A930004D18Rik	A930004D18Rik<tm1a(EUCOMM)Wtsi>
A930017K11Rik	A930017K11Rik<tm1b(KOMP)Wtsi>
AA986860	AA986860<em1(IMPC)Mbp>
AB124611	AB124611<tm1.1(KOMP)Vlcg>
AI467606	AI467606<tm2b(EUCOMM)Wtsi>
AI837181	AI837181<tm1b(KOMP)Wtsi>
AU021092	AU021092<tm1b(KOMP)Wtsi>
AU040320	AU040320<em1(IMPC)J>
AW112010	AW112010<em1(IMPC)Marc>
AW112010	AW112010<em1(IMPC)Wtsi>
AW549877	AW549877<tm1b(EUCOMM)Wtsi>
Aacs	Aacs<em1(IMPC)J>
Aadac	Aadac<em1(IMPC)Mbp>
Aak1	Aak1<tm1b(EUCOMM)Hmgu>
Aamp	Aamp<em1(IMPC)J>
Aanat	Aanat<em1(IMPC)KMPC>
Aard	Aard<tm1.1(KOMP)Vlcg>
Aars2	Aars2<tm1(KOMP)Wtsi>
Aasdh	Aasdh<em1(IMPC)Tcp>
Aasdhppt	Aasdhppt<tm1.1(KOMP)Vlcg>
Aass	Aass<em1(IMPC)Tcp>
Aatf	Aatf<em1(IMPC)J>
Abat	Abat<em2(IMPC)Bay>
Abca1	Abca1<tm1b(EUCOMM)Hmgu>
Abca12	Abca12<em1(IMPC)J>
Abca13	Abca13<tm1b(EUCOMM)Wtsi>
Abca14	Abca14<tm1.1(NCOM)Mfgc>
Abca16	Abca16<em1(IMPC)J>
Abca17	Abca17<tm1b(EUCOMM)Wtsi>
Abca2	Abca2<em1(IMPC)J>
Abca3	Abca3<tm1b(EUCOMM)Hmgu>
Abca4	Abca4<tm1a(EUCOMM)Wtsi>
Abca6	Abca6<tm2b(KOMP)Wtsi>
Abca7	Abca7<tm2b(EUCOMM)Hmgu>
Abca8a	Abca8a<em1(IMPC)J>
Abca8b	Abca8b<tm1b(EUCOMM)Wtsi>
Abca9	Abca9<em1(IMPC)J>
Abcb11	Abcb11<tm1b(EUCOMM)Hmgu>
Abcb4	Abcb4<em1(IMPC)H>
Abcb5	Abcb5<em1(IMPC)Wtsi>
Abcb6	Abcb6<tm1a(KOMP)Wtsi>
Abcb9	Abcb9<tm1b(KOMP)Wtsi>
Abcc2	Abcc2<tm2b(KOMP)Wtsi>
Abcc5	Abcc5<em1(IMPC)H>
Abcc8	Abcc8<em1(IMPC)J>
Abcc9	Abcc9<em1(IMPC)H>
Abcd1	Abcd1<tm1a(EUCOMM)Wtsi>
Abcd3	Abcd3<em1(IMPC)J>
Abce1	Abce1<tm1.1(KOMP)Vlcg>
Abce1	Abce1<tm1b(EUCOMM)Hmgu>
Abcg2	Abcg2<tm1.1(KOMP)Vlcg>
Abcg3	Abcg3<em1(IMPC)Hmgu>
Abcg8	Abcg8<tm1b(KOMP)Wtsi>
Abhd10	Abhd10<em1(IMPC)Mbp>
Abhd11	Abhd11<em1(IMPC)Mbp>
Abhd12b	Abhd12b<em1(IMPC)J>
Abhd13	Abhd13<em1(IMPC)Mbp>
Abhd14a	Abhd14a<tm2a(EUCOMM)Wtsi>
Abhd14b	Abhd14b<em1(IMPC)J>
Abhd15	Abhd15<tm1b(KOMP)Wtsi>
Abhd16a	Abhd16a<tm1a(EUCOMM)Wtsi>
Abhd17a	Abhd17a<tm1a(KOMP)Wtsi>
Abhd17b	Abhd17b<em1(IMPC)J>
Abhd3	Abhd3<em1(IMPC)Marc>
Abhd4	Abhd4<em1(IMPC)J>
Abhd5	Abhd5<tm1a(KOMP)Wtsi>
Abhd6	Abhd6<em1(IMPC)Mbp>
Abhd8	Abhd8<tm1b(EUCOMM)Wtsi>
Abi2	Abi2<tm1b(EUCOMM)Wtsi>
Abi3	Abi3<tm1.1(KOMP)Vlcg>
Abi3bp	Abi3bp<tm1e.1(KOMP)Mbp>
Abitram	Abitram<tm1b(EUCOMM)Wtsi>
Ablim2	Ablim2<em1(IMPC)J>
Ablim3	Ablim3<em1(IMPC)Tcp>
Abo	Abo<tm1.1(KOMP)Vlcg>
Abraxas2	Abraxas2<tm1a(EUCOMM)Wtsi>
Abtb1	Abtb1<em1(IMPC)Ccpcz>
Abtb2	Abtb2<tm1a(KOMP)Wtsi>
Acaa1a	Acaa1a<tm1a(KOMP)Wtsi>
Acad10	Acad10<em1(IMPC)Tcp>
Acad11	Acad11<em1(IMPC)J>
Acad12	Acad12<tm1b(EUCOMM)Wtsi>
Acadm	Acadm<tm1b(EUCOMM)Hmgu>
Acadsb	Acadsb<em1(IMPC)J>
Acan	Acan<tm1b(EUCOMM)Hmgu>
Acap1	Acap1<tm1.1(KOMP)Vlcg>
Acap2	Acap2<em1(IMPC)J>
Acat1	Acat1<em1(IMPC)J>
Acat2	Acat2<tm1b(KOMP)Wtsi>
Acbd3	Acbd3<tm1b(EUCOMM)Hmgu>
Acbd5	Acbd5<tm1b(EUCOMM)Wtsi>
Ace	Ace<tm1.1(KOMP)Vlcg>
Acer1	Acer1<tm1a(EUCOMM)Wtsi>
Ache	Ache<em1(IMPC)Mbp>
Ackr3	Ackr3<tm2b(EUCOMM)Wtsi>
Acmsd	Acmsd<tm1b(EUCOMM)Hmgu>
Acnat2	Acnat2<em1(IMPC)Hmgu>
Aco1	Aco1<em1(IMPC)J>
Acod1	Acod1<em1(IMPC)J>
Acot1	Acot1<em1(IMPC)Mbp>
Acot2	Acot2<em1(IMPC)J>
Acot3	Acot3<em1(IMPC)Mbp>
Acot4	Acot4<tm1b(KOMP)Wtsi>
Acot5	Acot5<tm1a(KOMP)Wtsi>
Acot6	Acot6<tm1a(KOMP)Wtsi>
Acox3	Acox3<em1(IMPC)J>
Acoxl	Acoxl<em1(IMPC)Mbp>
Acsf2	Acsf2<tm1.1(KOMP)Vlcg>
Acsf3	Acsf3<em1(IMPC)Hmgu>
Acsl4	Acsl4<tm1a(EUCOMM)Wtsi>
Acsl5	Acsl5<tm1.1(KOMP)Vlcg>
Acsm1	Acsm1<em1(IMPC)Mhzh>
Acsm2	Acsm2<tm1.1(KOMP)Vlcg>
Acsm5	Acsm5<em1(IMPC)Bay>
Actc1	Actc1<em1(IMPC)Mbp>
Actg1	Actg1<tm1.1(KOMP)Vlcg>
Actg2	Actg2<em1(IMPC)J>
Actl10	Actl10<tm1a(EUCOMM)Wtsi>
Actl6b	Actl6b<em1(IMPC)J>
Actl7b	Actl7b<tm1.1(KOMP)Vlcg>
Actn4	Actn4<tm1a(EUCOMM)Wtsi>
Actr5	Actr5<tm2b(EUCOMM)Wtsi>
Actr6	Actr6<tm1a(EUCOMM)Wtsi>
Actr8	Actr8<tm1.1(KOMP)Vlcg>
Actrt3	Actrt3<tm1.1(KOMP)Vlcg>
Acvr1	Acvr1<tm1.1(KOMP)Vlcg>
Acvr1b	Acvr1b<tm1.1(KOMP)Vlcg>
Acvr1c	Acvr1c<tm1b(EUCOMM)Hmgu>
Acvr2a	Acvr2a<tm1.1(KOMP)Vlcg>
Acvr2b	Acvr2b<tm1.1(KOMP)Vlcg>
Acy1	Acy1<em1(IMPC)J>
Acy3	Acy3<em1(IMPC)J>
Adad1	Adad1<em1(IMPC)J>
Adad2	Adad2<em1(IMPC)J>
Adal	Adal<tm1a(EUCOMM)Wtsi>
Adam11	Adam11<tm1b(KOMP)Mbp>
Adam17	Adam17<tm1a(EUCOMM)Wtsi>
Adam20	Adam20<tm1b(EUCOMM)Hmgu>
Adam23	Adam23<tm1b(EUCOMM)Hmgu>
Adam26a	Adam26a<tm1.1(KOMP)Vlcg>
Adam32	Adam32<tm1b(KOMP)Wtsi>
Adam33	Adam33<tm1b(EUCOMM)Hmgu>
Adam5	Adam5<em1(IMPC)J>
Adam8	Adam8<tm1.1(KOMP)Vlcg>
Adamts1	Adamts1<em1(IMPC)Mbp>
Adamts12	Adamts12<em1(IMPC)Mbp>
Adamts13	Adamts13<tm1b(EUCOMM)Wtsi>
Adamts14	Adamts14<em1(IMPC)J>
Adamts15	Adamts15<tm1.1(KOMP)Vlcg>
Adamts16	Adamts16<em1(IMPC)H>
Adamts16	Adamts16<em1(IMPC)J>
Adamts18	Adamts18<tm1.1(KOMP)Vlcg>
Adamts19	Adamts19<tm4a(EUCOMM)Wtsi>
Adamts3	Adamts3<tm1b(KOMP)Wtsi>
Adamts4	Adamts4<tm1b(EUCOMM)Hmgu>
Adamts6	Adamts6<em1(IMPC)Mbp>
Adamts9	Adamts9<tm1b(KOMP)Wtsi>
Adamtsl3	Adamtsl3<em1(IMPC)Tcp>
Adamtsl4	Adamtsl4<em1(IMPC)J>
Adamtsl5	Adamtsl5<tm1b(EUCOMM)Hmgu>
Adap1	Adap1<tm1a(EUCOMM)Wtsi>
Adar	Adar<tm1a(EUCOMM)Wtsi>
Adar	Adar<tm1b(EUCOMM)Wtsi>
Adarb1	Adarb1<em1(IMPC)Marc>
Adarb2	Adarb2<em1(IMPC)Tcp>
Adck1	Adck1<em2(IMPC)Tcp>
Adck2	Adck2<tm1.1(KOMP)Vlcg>
Adck5	Adck5<tm1.1(KOMP)Vlcg>
Adcy1	Adcy1<tm1b(EUCOMM)Wtsi>
Adcy2	Adcy2<tm1a(KOMP)Wtsi>
Adcy3	Adcy3<tm1a(EUCOMM)Wtsi>
Adcy6	Adcy6<tm1.1(KOMP)Vlcg>
Adcy9	Adcy9<tm1b(EUCOMM)Wtsi>
Adcyap1r1	Adcyap1r1<tm1e.1(KOMP)Wtsi>
Adgb	Adgb<em1(IMPC)Mbp>
Adgra1	Adgra1<em1(IMPC)J>
Adgra1	Adgra1<tm1b(EUCOMM)Hmgu>
Adgrb1	Adgrb1<tm2a(EUCOMM)Wtsi>
Adgrb2	Adgrb2<tm1b(KOMP)Mbp>
Adgrb3	Adgrb3<em1(IMPC)Bay>
Adgrd1	Adgrd1<tm1b(EUCOMM)Wtsi>
Adgre4	Adgre4<tm1b(EUCOMM)Hmgu>
Adgrf3	Adgrf3<em1(IMPC)J>
Adgrf4	Adgrf4<tm2b(EUCOMM)Wtsi>
Adgrf5	Adgrf5<tm1b(KOMP)Wtsi>
Adgrg4	Adgrg4<em1(IMPC)J>
Adgrg5	Adgrg5<tm1b(EUCOMM)Wtsi>
Adgrg7	Adgrg7<tm1b(EUCOMM)Hmgu>
Adgrl3	Adgrl3<tm1.1(KOMP)Vlcg>
Adgrl4	Adgrl4<em1(IMPC)Mbp>
Adgrv1	Adgrv1<tm1.1(KOMP)Vlcg>
Adh4	Adh4<em2(IMPC)Marc>
Adh5	Adh5<tm1b(EUCOMM)Wtsi>
Adhfe1	Adhfe1<em1(IMPC)Bay>
Adi1	Adi1<em1(IMPC)J>
Adig	Adig<tm1(KOMP)Vlcg>
Adig	Adig<tm1.1(KOMP)Vlcg>
Adipoq	Adipoq<tm1b(KOMP)Wtsi>
Adipor1	Adipor1<tm1b(EUCOMM)Hmgu>
Adipor2	Adipor2<tm1b(EUCOMM)Hmgu>
Adm2	Adm2<tm1.1(KOMP)Vlcg>
Adnp2	Adnp2<em3(IMPC)Tcp>
Adora1	Adora1<tm1b(KOMP)Wtsi>
Adora2a	Adora2a<em1(IMPC)H>
Adora2b	Adora2b<tm1.1(KOMP)Vlcg>
Adpgk	Adpgk<tm2a(EUCOMM)Wtsi>
Adprhl1	Adprhl1<em1(IMPC)H>
Adprhl2	Adprhl2<em1(IMPC)Wtsi>
Adprm	Adprm<tm1b(EUCOMM)Hmgu>
Adra2a	Adra2a<tm1.1(KOMP)Vlcg>
Adrb2	Adrb2<em1(IMPC)Mbp>
Adrb3	Adrb3<em1(IMPC)KMPC>
Adsl	Adsl<tm1b(KOMP)Wtsi>
Adss	Adss<tm1b(EUCOMM)Wtsi>
Adtrp	Adtrp<em1(IMPC)Bay>
Aebp1	Aebp1<tm1.1(KOMP)Wtsi>
Afap1l1	Afap1l1<tm1b(EUCOMM)Wtsi>
Afap1l2	Afap1l2<tm1b(KOMP)Wtsi>
Afdn	Afdn<em1(IMPC)Mbp>
Aff3	Aff3<tm1a(EUCOMM)Wtsi>
Aff4	Aff4<em1(IMPC)Mbp>
Afg1l	Afg1l<em1(IMPC)KMPC>
Afmid	Afmid<tm1b(EUCOMM)Wtsi>
Aftph	Aftph<em1(IMPC)J>
Agap1	Agap1<tm1a(EUCOMM)Wtsi>
Agbl1	Agbl1<em1(IMPC)J>
Agbl4	Agbl4<em1(IMPC)Mbp>
Agbl5	Agbl5<em1(IMPC)Wtsi>
Agfg2	Agfg2<em1(IMPC)J>
Agl	Agl<tm1b(EUCOMM)Wtsi>
Ago1	Ago1<tm1a(KOMP)Wtsi>
Ago3	Ago3<tm1a(KOMP)Wtsi>
Agpat1	Agpat1<tm1.1(KOMP)Vlcg>
Agpat3	Agpat3<tm1a(EUCOMM)Wtsi>
Agpat4	Agpat4<tm1b(KOMP)Wtsi>
Agtr1a	Agtr1a<em1(IMPC)Rbrc>
Agtr2	Agtr2<tm1a(EUCOMM)Wtsi>
Ahctf1	Ahctf1<em1(IMPC)Hmgu>
Ahcy	Ahcy<tm1b(EUCOMM)Hmgu>
Ahcyl1	Ahcyl1<tm1a(EUCOMM)Wtsi>
Ahnak	Ahnak<tm1b(KOMP)Mbp>
Ahrr	Ahrr<tm1b(KOMP)Wtsi>
Ahsa1	Ahsa1<em1(IMPC)J>
Ahsa2	Ahsa2<tm1b(EUCOMM)Wtsi>
Ahsg	Ahsg<tm1.1(KOMP)Vlcg>
Aicda	Aicda<tm1b(EUCOMM)Hmgu>
Aif1	Aif1<tm1.1(KOMP)Wtsi>
Aif1l	Aif1l<tm1b(EUCOMM)Wtsi>
Aifm3	Aifm3<em1(IMPC)Rbrc>
Aig1	Aig1<em1(IMPC)Mbp>
Aimp1	Aimp1<em1(IMPC)Tcp>
Aire	Aire<tm1.1(NCOM)Mfgc>
Ajap1	Ajap1<tm1b(EUCOMM)Hmgu>
Ajuba	Ajuba<em1(IMPC)H>
Ak3	Ak3<em1(IMPC)J>
Akap10	Akap10<tm1.1(KOMP)Vlcg>
Akap11	Akap11<tm1b(EUCOMM)Hmgu>
Akap13	Akap13<em1(IMPC)Mbp>
Akap7	Akap7<tm2b(EUCOMM)Hmgu>
Akap8l	Akap8l<em1(IMPC)J>
Akap9	Akap9<tm1a(KOMP)Wtsi>
Akip1	Akip1<tm1.1(KOMP)Vlcg>
Akr1b3	Akr1b3<em1(IMPC)Bay>
Akr1b8	Akr1b8<tm1.1(KOMP)Vlcg>
Akr1c12	Akr1c12<tm1b(KOMP)Wtsi>
Akr1c14	Akr1c14<tm1.1(KOMP)Vlcg>
Akr1c19	Akr1c19<em1(IMPC)J>
Akr1c20	Akr1c20<tm1a(KOMP)Wtsi>
Akr1d1	Akr1d1<tm1.1(KOMP)Vlcg>
Akr7a5	Akr7a5<tm1b(EUCOMM)Hmgu>
Aktip	Aktip<tm1b(EUCOMM)Hmgu>
Alad	Alad<em1(IMPC)Tcp>
Alas1	Alas1<em1(IMPC)Mbp>
Aldh16a1	Aldh16a1<tm1a(EUCOMM)Wtsi>
Aldh18a1	Aldh18a1<tm1a(KOMP)Wtsi>
Aldh1a3	Aldh1a3<tm1b(KOMP)Wtsi>
Aldh1b1	Aldh1b1<tm2a(EUCOMM)Wtsi>
Aldh1l1	Aldh1l1<em1(IMPC)KMPC>
Aldh1l1	Aldh1l1<tm1b(KOMP)Wtsi>
Aldh1l2	Aldh1l2<em1(IMPC)KMPC>
Aldh2	Aldh2<tm1b(EUCOMM)Wtsi>
Aldh3a1	Aldh3a1<tm1b(EUCOMM)Wtsi>
Aldh3b1	Aldh3b1<tm1b(EUCOMM)Wtsi>
Aldh9a1	Aldh9a1<tm1b(KOMP)Wtsi>
Aldoa	Aldoa<tm1.1(KOMP)Wtsi>
Aldob	Aldob<tm2b(EUCOMM)Wtsi>
Aldoc	Aldoc<tm1.1(KOMP)Vlcg>
Alg1	Alg1<tm1b(KOMP)Wtsi>
Alg10b	Alg10b<tm1(KOMP)Vlcg>
Alg10b	Alg10b<tm1.1(KOMP)Vlcg>
Alg11	Alg11<tm1.1(KOMP)Vlcg>
Alg13	Alg13<tm1a(KOMP)Wtsi>
Alg14	Alg14<tm2b(EUCOMM)Hmgu>
Alg2	Alg2<tm1.1(KOMP)Vlcg>
Alg3	Alg3<em1(IMPC)J>
Alg6	Alg6<em1(IMPC)Tcp>
Alg8	Alg8<em1(IMPC)J>
Alg9	Alg9<em1(IMPC)J>
Alkbh1	Alkbh1<tm1b(EUCOMM)Hmgu>
Alkbh6	Alkbh6<tm1b(EUCOMM)Hmgu>
Alkbh8	Alkbh8<tm1b(EUCOMM)Hmgu>
Alms1	Alms1<tm1b(EUCOMM)Hmgu>
Alox12e	Alox12e<tm1b(EUCOMM)Wtsi>
Alox15	Alox15<tm1b(KOMP)Mbp>
Aloxe3	Aloxe3<em1(IMPC)Mbp>
Alpk1	Alpk1<em1(IMPC)Wtsi>
Alpk2	Alpk2<em1(IMPC)J>
Alpk3	Alpk3<tm1b(EUCOMM)Hmgu>
Als2cl	Als2cl<em1(IMPC)J>
Ambn	Ambn<em1(IMPC)Mbp>
Ambra1	Ambra1<em1(IMPC)Bay>
Amdhd1	Amdhd1<tm2b(EUCOMM)Hmgu>
Amfr	Amfr<tm1a(KOMP)Wtsi>
Amigo1	Amigo1<tm1.1(KOMP)Vlcg>
Amigo2	Amigo2<em1(IMPC)J>
Amigo3	Amigo3<tm1.1(KOMP)Vlcg>
Amotl1	Amotl1<tm1a(EUCOMM)Wtsi>
Ampd1	Ampd1<tm1b(KOMP)Wtsi>
Ampd2	Ampd2<tm1b(EUCOMM)Hmgu>
Ampd3	Ampd3<tm2a(KOMP)Wtsi>
Amtn	Amtn<em1(IMPC)Mbp>
Amz2	Amz2<tm1e(KOMP)Wtsi>
Anapc1	Anapc1<em1(IMPC)J>
Anapc10	Anapc10<em1(IMPC)J>
Anapc13	Anapc13<tm2b(EUCOMM)Wtsi>
Anapc15	Anapc15<tm1.1(KOMP)Vlcg>
Anapc4	Anapc4<tm1b(EUCOMM)Wtsi>
Ang	Ang<tm1.1(KOMP)Vlcg>
Ang6	Ang6<tm1.1(KOMP)Vlcg>
Angel2	Angel2<em1(IMPC)Marc>
Angpt2	Angpt2<em1(IMPC)Mbp>
Angptl1	Angptl1<tm4b(KOMP)Wtsi>
Angptl3	Angptl3<tm2b(KOMP)Wtsi>
Angptl4	Angptl4<tm1b(EUCOMM)Hmgu>
Angptl8	Angptl8<em1(IMPC)Bay>
Ankfy1	Ankfy1<tm1b(KOMP)Mbp>
Ankhd1	Ankhd1<tm1a(KOMP)Wtsi>
Ankib1	Ankib1<tm1b(EUCOMM)Hmgu>
Ankle1	Ankle1<tm1(KOMP)Wtsi>
Ankle2	Ankle2<em1(IMPC)Bay>
Ankrd1	Ankrd1<tm1.1(KOMP)Vlcg>
Ankrd10	Ankrd10<tm2b(EUCOMM)Hmgu>
Ankrd11	Ankrd11<tm1b(EUCOMM)Wtsi>
Ankrd13c	Ankrd13c<em1(IMPC)Tcp>
Ankrd13d	Ankrd13d<tm2a(KOMP)Wtsi>
Ankrd22	Ankrd22<em1(IMPC)Wtsi>
Ankrd24	Ankrd24<em1(IMPC)J>
Ankrd27	Ankrd27<tm1b(EUCOMM)Hmgu>
Ankrd28	Ankrd28<em1(IMPC)J>
Ankrd35	Ankrd35<em1(IMPC)J>
Ankrd36	Ankrd36<em1(IMPC)Tcp>
Ankrd44	Ankrd44<em1(IMPC)J>
Ankrd45	Ankrd45<em1(IMPC)J>
Ankrd52	Ankrd52<em1(IMPC)J>
Ankrd53	Ankrd53<tm1(KOMP)Wtsi>
Ankrd6	Ankrd6<tm1.1(KOMP)Wtsi>
Ankrd65	Ankrd65<tm1(KOMP)Wtsi>
Ankrd7	Ankrd7<tm1b(KOMP)Wtsi>
Ankrd9	Ankrd9<tm1(KOMP)Wtsi>
Anks1	Anks1<tm1b(KOMP)Wtsi>
Anks1b	Anks1b<tm1a(KOMP)Wtsi>
Anks3	Anks3<em1(IMPC)J>
Anks4b	Anks4b<tm2a(EUCOMM)Wtsi>
Anks6	Anks6<tm1b(KOMP)Wtsi>
Ankub1	Ankub1<tm1.1(KOMP)Vlcg>
Ankzf1	Ankzf1<em1(IMPC)Hmgu>
Ano10	Ano10<tm1a(EUCOMM)Wtsi>
Ano3	Ano3<em2(IMPC)Mbp>
Ano6	Ano6<em3(IMPC)Tcp>
Ano7	Ano7<em1(IMPC)J>
Ano8	Ano8<em1(IMPC)J>
Anpep	Anpep<em1(IMPC)Hmgu>
Antkmt	Antkmt<tm1.1(KOMP)Vlcg>
Antxr2	Antxr2<em1(IMPC)Wtsi>
Antxrl	Antxrl<em1(IMPC)Mbp>
Anxa10	Anxa10<em1(IMPC)Wtsi>
Anxa11	Anxa11<em1(IMPC)Wtsi>
Anxa13	Anxa13<em1(IMPC)KMPC>
Anxa3	Anxa3<tm1b(EUCOMM)Hmgu>
Anxa6	Anxa6<tm1a(EUCOMM)Wtsi>
Anxa8	Anxa8<em1(IMPC)Wtsi>
Anxa9	Anxa9<tm1b(EUCOMM)Wtsi>
Aoah	Aoah<em1(IMPC)Mbp>
Aoc1	Aoc1<tm1b(EUCOMM)Hmgu>
Aopep	Aopep<tm1b(KOMP)Wtsi>
Ap1ar	Ap1ar<tm2b(EUCOMM)Hmgu>
Ap1g1	Ap1g1<tm1b(EUCOMM)Hmgu>
Ap1s1	Ap1s1<tm1.1(KOMP)Vlcg>
Ap1s2	Ap1s2<em1(IMPC)Mbp>
Ap2a1	Ap2a1<em1(IMPC)J>
Ap2a2	Ap2a2<em1(IMPC)Wtsi>
Ap2a2	Ap2a2<tm1b(EUCOMM)Wtsi>
Ap2b1	Ap2b1<em1(IMPC)J>
Ap2s1	Ap2s1<em1(IMPC)Tcp>
Ap3b2	Ap3b2<em1(IMPC)H>
Ap3m2	Ap3m2<em2(IMPC)H>
Ap3s1	Ap3s1<tm1b(EUCOMM)Hmgu>
Ap3s2	Ap3s2<tm1b(EUCOMM)Hmgu>
Ap4e1	Ap4e1<em1(IMPC)Bay>
Ap4e1	Ap4e1<em1(IMPC)J>
Ap4e1	Ap4e1<em2(IMPC)Mbp>
Ap4e1	Ap4e1<tm1a(KOMP)Wtsi>
Ap4e1	Ap4e1<tm1b(KOMP)Wtsi>
Ap4m1	Ap4m1<tm1b(EUCOMM)Wtsi>
Ap5m1	Ap5m1<em1(IMPC)Mbp>
Ap5z1	Ap5z1<tm1(KOMP)Wtsi>
Apbb2	Apbb2<tm1.1(KOMP)Vlcg>
Apbb3	Apbb3<em1(IMPC)Marc>
Apeh	Apeh<tm2b(EUCOMM)Hmgu>
Apex2	Apex2<em1(IMPC)H>
Aph1a	Aph1a<tm1b(KOMP)Mbp>
Aph1c	Aph1c<tm1b(KOMP)Wtsi>
Apip	Apip<tm1b(EUCOMM)Wtsi>
Apln	Apln<tm1b(KOMP)Wtsi>
Aplnr	Aplnr<tm1.1(KOMP)Vlcg>
Aplp2	Aplp2<tm2b(EUCOMM)Hmgu>
Apmap	Apmap<em1(IMPC)J>
Apoa4	Apoa4<em1(IMPC)Hmgu>
Apobr	Apobr<em1(IMPC)J>
Apoc4	Apoc4<tm1.1(KOMP)Mbp>
Apof	Apof<tm1.1(KOMP)Vlcg>
Apol10b	Apol10b<tm1b(KOMP)Wtsi>
Apol7a	Apol7a<tm1a(KOMP)Wtsi>
Apol8	Apol8<em1(IMPC)J>
Apol9b	Apol9b<tm2a(KOMP)Wtsi>
Apom	Apom<tm1.1(KOMP)Vlcg>
Apoo	Apoo<tm1b(KOMP)Wtsi>
Apool	Apool<tm1a(KOMP)Wtsi>
App	App<tm1b(KOMP)Wtsi>
Appbp2	Appbp2<em1(IMPC)J>
Appl2	Appl2<tm1a(KOMP)Wtsi>
Aptx	Aptx<tm1b(EUCOMM)Hmgu>
Aqp1	Aqp1<tm1b(EUCOMM)Wtsi>
Aqp11	Aqp11<tm1.1(KOMP)Vlcg>
Aqp12	Aqp12<tm1.1(KOMP)Vlcg>
Aqp3	Aqp3<tm2b(EUCOMM)Wtsi>
Aqp6	Aqp6<tm1b(EUCOMM)Hmgu>
Aqp9	Aqp9<tm1b(KOMP)Wtsi>
Arap1	Arap1<tm1b(EUCOMM)Wtsi>
Arap2	Arap2<tm2b(EUCOMM)Wtsi>
Arap3	Arap3<em1(IMPC)J>
Areg	Areg<tm2b(EUCOMM)Hmgu>
Arel1	Arel1<tm1b(EUCOMM)Hmgu>
Arf1	Arf1<tm1b(EUCOMM)Wtsi>
Arf2	Arf2<tm1.1(KOMP)Wtsi>
Arf3	Arf3<tm1b(EUCOMM)Hmgu>
Arf4	Arf4<tm1b(KOMP)Wtsi>
Arfip1	Arfip1<em1(IMPC)Mbp>
Arfip2	Arfip2<tm1b(EUCOMM)Wtsi>
Arglu1	Arglu1<em1(IMPC)J>
Arhgap10	Arhgap10<em1(IMPC)Tcp>
Arhgap11a	Arhgap11a<em1(IMPC)J>
Arhgap15	Arhgap15<em1(IMPC)Hmgu>
Arhgap17	Arhgap17<tm1b(EUCOMM)Wtsi>
Arhgap18	Arhgap18<tm1a(KOMP)Wtsi>
Arhgap19	Arhgap19<tm1b(KOMP)Wtsi>
Arhgap20	Arhgap20<em1(IMPC)J>
Arhgap21	Arhgap21<em1(IMPC)J>
Arhgap22	Arhgap22<tm1a(KOMP)Wtsi>
Arhgap23	Arhgap23<tm1b(EUCOMM)Wtsi>
Arhgap24	Arhgap24<tm1b(KOMP)Wtsi>
Arhgap25	Arhgap25<tm1a(KOMP)Wtsi>
Arhgap26	Arhgap26<tm1b(EUCOMM)Hmgu>
Arhgap28	Arhgap28<em1(IMPC)Mbp>
Arhgap29	Arhgap29<em1(IMPC)J>
Arhgap30	Arhgap30<tm1a(EUCOMM)Wtsi>
Arhgap31	Arhgap31<em1(IMPC)Bay>
Arhgap33	Arhgap33<tm1b(KOMP)Wtsi>
Arhgap36	Arhgap36<em1(IMPC)J>
Arhgap4	Arhgap4<em1(IMPC)J>
Arhgap40	Arhgap40<tm1b(KOMP)Wtsi>
Arhgap42	Arhgap42<em1(IMPC)H>
Arhgap44	Arhgap44<em1(IMPC)J>
Arhgap8	Arhgap8<em1(IMPC)J>
Arhgef1	Arhgef1<tm1a(EUCOMM)Wtsi>
Arhgef10	Arhgef10<tm1.1(KOMP)Vlcg>
Arhgef10l	Arhgef10l<em1(IMPC)J>
Arhgef11	Arhgef11<tm1b(KOMP)Wtsi>
Arhgef12	Arhgef12<tm1b(KOMP)Wtsi>
Arhgef15	Arhgef15<tm1.1(KOMP)Vlcg>
Arhgef16	Arhgef16<em1(IMPC)Mbp>
Arhgef17	Arhgef17<em1(IMPC)Bay>
Arhgef18	Arhgef18<tm1b(KOMP)Mbp>
Arhgef2	Arhgef2<em1(IMPC)Mbp>
Arhgef26	Arhgef26<em2(IMPC)Mbp>
Arhgef28	Arhgef28<tm1b(EUCOMM)Wtsi>
Arhgef33	Arhgef33<em1(IMPC)Tcp>
Arhgef38	Arhgef38<tm1a(KOMP)Wtsi>
Arhgef4	Arhgef4<tm1a(KOMP)Wtsi>
Arhgef40	Arhgef40<em1(IMPC)Bay>
Arhgef5	Arhgef5<tm1b(NCOM)Mfgc>
Arhgef6	Arhgef6<tm2e.1(EUCOMM)Wtsi>
Arhgef7	Arhgef7<tm1a(EUCOMM)Wtsi>
Arhgef9	Arhgef9<em1(IMPC)H>
Arid1b	Arid1b<em1(IMPC)Tcp>
Arid1b	Arid1b<tm1b(EUCOMM)Hmgu>
Arid2	Arid2<tm1a(EUCOMM)Wtsi>
Arid3a	Arid3a<tm1b(KOMP)Wtsi>
Arid4a	Arid4a<tm1a(EUCOMM)Wtsi>
Arid4b	Arid4b<tm1b(EUCOMM)Wtsi>
Arih1	Arih1<em1(IMPC)Tcp>
Arih2	Arih2<tm1.1(KOMP)Vlcg>
Arl10	Arl10<tm1.1(KOMP)Vlcg>
Arl15	Arl15<em1(IMPC)H>
Arl15	Arl15<tm1b(EUCOMM)Wtsi>
Arl2bp	Arl2bp<em1(IMPC)J>
Arl4d	Arl4d<tm1a(EUCOMM)Wtsi>
Arl5a	Arl5a<em1(IMPC)J>
Arl5c	Arl5c<tm1.1(KOMP)Vlcg>
Arl6ip1	Arl6ip1<tm1b(EUCOMM)Hmgu>
Arl8b	Arl8b<tm1.1(NCOM)Mfgc>
Arl9	Arl9<tm1.1(KOMP)Vlcg>
Armc2	Armc2<tm1b(EUCOMM)Hmgu>
Armc3	Armc3<em1(IMPC)J>
Armc4	Armc4<em1(IMPC)Mbp>
Armc6	Armc6<em1(IMPC)J>
Armc7	Armc7<tm1.1(KOMP)Wtsi>
Armcx1	Armcx1<em1(IMPC)Mbp>
Armcx3	Armcx3<em1(IMPC)Mbp>
Armh3	Armh3<tm1a(EUCOMM)Wtsi>
Armh4	Armh4<em1(IMPC)H>
Arnt	Arnt<em1(IMPC)H>
Arpc1a	Arpc1a<em1(IMPC)J>
Arpc1b	Arpc1b<tm1a(EUCOMM)Wtsi>
Arpc2	Arpc2<tm1a(EUCOMM)Wtsi>
Arpc3	Arpc3<tm1a(EUCOMM)Wtsi>
Arpc4	Arpc4<tm1a(EUCOMM)Wtsi>
Arpc5l	Arpc5l<tm1.1(KOMP)Vlcg>
Arpin	Arpin<tm1b(EUCOMM)Wtsi>
Arr3	Arr3<em1(IMPC)J>
Arrb1	Arrb1<tm1b(KOMP)Wtsi>
Arrb2	Arrb2<tm1.1(KOMP)Vlcg>
Arrdc1	Arrdc1<tm1.1(KOMP)Vlcg>
Arrdc2	Arrdc2<tm1b(EUCOMM)Wtsi>
Arrdc4	Arrdc4<em1(IMPC)Tcp>
Arrdc5	Arrdc5<tm1b(EUCOMM)Wtsi>
Arsg	Arsg<tm1a(KOMP)Wtsi>
Arsj	Arsj<em1(IMPC)J>
Arsk	Arsk<tm1b(KOMP)Wtsi>
Art1	Art1<tm1b(EUCOMM)Wtsi>
Art4	Art4<tm1a(KOMP)Wtsi>
Arv1	Arv1<em1(IMPC)J>
Arvcf	Arvcf<tm1e(EUCOMM)Wtsi>
Asap3	Asap3<em1(IMPC)J>
Asb1	Asb1<em1(IMPC)Ccpcz>
Asb10	Asb10<tm2b(KOMP)Wtsi>
Asb15	Asb15<tm1b(KOMP)Wtsi>
Asb16	Asb16<em1(IMPC)Ccpcz>
Asb17	Asb17<em1(IMPC)J>
Asb18	Asb18<em1(IMPC)J>
Asb2	Asb2<tm2b(KOMP)Wtsi>
Asb4	Asb4<em1(IMPC)Ccpcz>
Asb5	Asb5<em1(IMPC)Ccpcz>
Asb7	Asb7<em1(IMPC)Ccpcz>
Asb8	Asb8<tm1b(KOMP)Wtsi>
Ascc1	Ascc1<em1(IMPC)Bay>
Ascc2	Ascc2<tm1a(EUCOMM)Wtsi>
Ascc2	Ascc2<tm1b(EUCOMM)Wtsi>
Ascl4	Ascl4<em1(IMPC)J>
Asf1a	Asf1a<tm1b(KOMP)Wtsi>
Asf1b	Asf1b<em1(IMPC)J>
Ash1l	Ash1l<tm2b(EUCOMM)Hmgu>
Ash2l	Ash2l<tm1b(EUCOMM)Wtsi>
Asic1	Asic1<em1(IMPC)Mbp>
Asic2	Asic2<em1(IMPC)Mbp>
Asic3	Asic3<em1(IMPC)Mbp>
Asic4	Asic4<em2(IMPC)Mbp>
Asic4	Asic4<tm1b(KOMP)Mbp>
Asic5	Asic5<tm1b(KOMP)Mbp>
Asmt	Asmt<em1(IMPC)J>
Aspa	Aspa<tm1b(EUCOMM)Wtsi>
Aspg	Aspg<em1(IMPC)Tcp>
Aspm	Aspm<tm1a(KOMP)Wtsi>
Aspn	Aspn<tm1b(EUCOMM)Hmgu>
Aspscr1	Aspscr1<em1(IMPC)Tcp>
Aste1	Aste1<tm1a(KOMP)Wtsi>
Asxl1	Asxl1<tm1a(EUCOMM)Wtsi>
Asxl2	Asxl2<tm1b(EUCOMM)Hmgu>
Asxl3	Asxl3<em1(IMPC)Wtsi>
Atad2b	Atad2b<tm1b(EUCOMM)Hmgu>
Atad3a	Atad3a<tm1a(KOMP)Wtsi>
Atad5	Atad5<em1(IMPC)Bay>
Atf2	Atf2<tm1b(EUCOMM)Hmgu>
Atf3	Atf3<tm2b(EUCOMM)Wtsi>
Atf4	Atf4<tm1(KOMP)Mbp>
Atf4	Atf4<tm1.1(KOMP)Mbp>
Atf6b	Atf6b<tm1.1(KOMP)Vlcg>
Atf7	Atf7<tm2b(EUCOMM)Hmgu>
Atg13	Atg13<tm2b(EUCOMM)Hmgu>
Atg16l1	Atg16l1<tm1a(EUCOMM)Wtsi>
Atg16l2	Atg16l2<tm1a(EUCOMM)Wtsi>
Atg2b	Atg2b<em1(IMPC)J>
Atg3	Atg3<tm1b(EUCOMM)Hmgu>
Atg4a	Atg4a<em2(IMPC)Marc>
Atg4b	Atg4b<em1(IMPC)Marc>
Atg4b	Atg4b<tm1b(EUCOMM)Hmgu>
Atg4c	Atg4c<em2(IMPC)Marc>
Atg4d	Atg4d<em1(IMPC)Marc>
Atg7	Atg7<em1(IMPC)Ccpcz>
Atg9b	Atg9b<tm1b(KOMP)Mbp>
Atl2	Atl2<tm2b(EUCOMM)Hmgu>
Atl3	Atl3<em1(IMPC)Tcp>
Atn1	Atn1<tm1b(EUCOMM)Wtsi>
Atp11a	Atp11a<tm1a(KOMP)Wtsi>
Atp11b	Atp11b<em1(IMPC)Tcp>
Atp11c	Atp11c<em1(IMPC)J>
Atp12a	Atp12a<tm1.1(KOMP)Vlcg>
Atp13a1	Atp13a1<em1(IMPC)Tcp>
Atp13a2	Atp13a2<tm1b(EUCOMM)Hmgu>
Atp13a3	Atp13a3<em1(IMPC)J>
Atp13a4	Atp13a4<em1(IMPC)Bay>
Atp13a5	Atp13a5<em1(IMPC)Marc>
Atp1a3	Atp1a3<tm1b(EUCOMM)Hmgu>
Atp1a4	Atp1a4<tm1b(KOMP)Wtsi>
Atp1b3	Atp1b3<em1(IMPC)Bay>
Atp2a1	Atp2a1<tm1b(EUCOMM)Hmgu>
Atp2a2	Atp2a2<tm1b(EUCOMM)Hmgu>
Atp2b1	Atp2b1<tm1b(KOMP)Wtsi>
Atp2b3	Atp2b3<em1(IMPC)J>
Atp2c2	Atp2c2<em1(IMPC)Tcp>
Atp5a1	Atp5a1<tm1a(EUCOMM)Wtsi>
Atp5b	Atp5b<tm1b(EUCOMM)Hmgu>
Atp5d	Atp5d<em1(IMPC)Bay>
Atp5e	Atp5e<tm1b(EUCOMM)Wtsi>
Atp5g1	Atp5g1<em1(IMPC)H>
Atp5g2	Atp5g2<tm2b(EUCOMM)Hmgu>
Atp5g3	Atp5g3<em1(IMPC)Bay>
Atp5l	Atp5l<tm1b(EUCOMM)Hmgu>
Atp5md	Atp5md<tm1b(EUCOMM)Wtsi>
Atp5o	Atp5o<tm1.1(KOMP)Vlcg>
Atp5pb	Atp5pb<tm1b(EUCOMM)Wtsi>
Atp6v0a1	Atp6v0a1<tm1b(EUCOMM)Hmgu>
Atp6v0a4	Atp6v0a4<tm1(KOMP)Vlcg>
Atp6v0d1	Atp6v0d1<tm1b(EUCOMM)Hmgu>
Atp6v1a	Atp6v1a<em1(IMPC)Bay>
Atp6v1b1	Atp6v1b1<tm1.1(KOMP)Vlcg>
Atp6v1b2	Atp6v1b2<tm1b(KOMP)Wtsi>
Atp6v1c1	Atp6v1c1<tm1b(NCOM)Mfgc>
Atp6v1d	Atp6v1d<tm1b(EUCOMM)Hmgu>
Atp6v1e1	Atp6v1e1<em1(IMPC)Rbrc>
Atp6v1f	Atp6v1f<em1(IMPC)J>
Atp6v1g2	Atp6v1g2<em1(IMPC)Rbrc>
Atp6v1h	Atp6v1h<em1(IMPC)Bay>
Atp7a	Atp7a<em1(IMPC)J>
Atp8a2	Atp8a2<em1(IMPC)J>
Atp8b1	Atp8b1<em1(IMPC)Tcp>
Atp8b2	Atp8b2<tm1a(KOMP)Wtsi>
Atp9a	Atp9a<tm1b(EUCOMM)Hmgu>
Atp9b	Atp9b<em1(IMPC)J>
Atpaf2	Atpaf2<tm1a(KOMP)Wtsi>
Atpif1	Atpif1<tm1a(EUCOMM)Wtsi>
Atpsckmt	Atpsckmt<em1(IMPC)J>
Atr	Atr<tm1b(KOMP)Wtsi>
Atrip	Atrip<tm1b(KOMP)Wtsi>
Atrn	Atrn<tm1.1(KOMP)Vlcg>
Atxn10	Atxn10<tm1b(KOMP)Wtsi>
Atxn3	Atxn3<tm1a(KOMP)Wtsi>
Atxn7l2	Atxn7l2<em1(IMPC)Mbp>
Atxn7l3	Atxn7l3<tm1.1(KOMP)Wtsi>
Auh	Auh<em1(IMPC)Tcp>
Aurka	Aurka<tm1b(EUCOMM)Hmgu>
Aurkaip1	Aurkaip1<em1(IMPC)Bay>
Auts2	Auts2<em1(IMPC)Wtsi>
Avl9	Avl9<em1(IMPC)J>
Avp	Avp<tm1b(EUCOMM)Wtsi>
Avpi1	Avpi1<tm1b(EUCOMM)Hmgu>
Avpr1a	Avpr1a<em1(IMPC)J>
Awat1	Awat1<tm1b(KOMP)Wtsi>
Awat2	Awat2<em1(IMPC)Mbp>
Axin2	Axin2<tm1b(KOMP)Wtsi>
B230312C02Rik	B230312C02Rik<tm1.1(NCC)WCS>
B2m	B2m<tm1b(EUCOMM)Wtsi>
B3galnt2	B3galnt2<em1(IMPC)J>
B3galt1	B3galt1<em1(IMPC)Marc>
B3galt2	B3galt2<tm1.1(KOMP)Vlcg>
B3galt6	B3galt6<em2(IMPC)Tcp>
B3gnt7	B3gnt7<tm1e.1(KOMP)Wtsi>
B430306N03Rik	B430306N03Rik<tm1b(KOMP)Wtsi>
B4galt5	B4galt5<em1(IMPC)Tcp>
B4gat1	B4gat1<tm1.1(KOMP)Vlcg>
B9d2	B9d2<tm1a(EUCOMM)Wtsi>
BC048403	BC048403<tm1b(KOMP)Wtsi>
BC048562	BC048562<tm1b(KOMP)Wtsi>
BC049715	BC049715<tm1b(KOMP)Mbp>
BC053393	BC053393<tm1b(KOMP)Wtsi>
BC055324	BC055324<tm1b(EUCOMM)Hmgu>
Baat	Baat<em1(IMPC)Mbp>
Bace2	Bace2<tm1b(EUCOMM)Wtsi>
Bach1	Bach1<tm1.1(KOMP)Vlcg>
Bach2	Bach2<tm1a(EUCOMM)Wtsi>
Bach2	Bach2<tm1b(EUCOMM)Wtsi>
Bag2	Bag2<em1(IMPC)J>
Bag3	Bag3<tm1b(EUCOMM)Hmgu>
Bahd1	Bahd1<tm2b(KOMP)Wtsi>
Baiap2	Baiap2<tm1b(KOMP)Wtsi>
Baiap2l1	Baiap2l1<em1(IMPC)Bay>
Baiap2l2	Baiap2l2<tm1a(EUCOMM)Hmgu>
Baiap2l2	Baiap2l2<tm1b(EUCOMM)Hmgu>
Bambi	Bambi<tm1.1(KOMP)Vlcg>
Banp	Banp<em1(IMPC)J>
Bap1	Bap1<em2(IMPC)Marc>
Bap1	Bap1<tm1a(EUCOMM)Hmgu>
Barhl1	Barhl1<tm1(EGFP/cre/ERT2)Wtsi>
Barx2	Barx2<tm1b(EUCOMM)Hmgu>
Batf3	Batf3<tm1b(KOMP)Wtsi>
Baz1a	Baz1a<tm1b(EUCOMM)Hmgu>
Baz2a	Baz2a<em1(IMPC)Tcp>
Baz2b	Baz2b<em1(IMPC)Wtsi>
Bbc3	Bbc3<em1(IMPC)Marc>
Bbip1	Bbip1<em1(IMPC)Ccpcz>
Bbof1	Bbof1<em1(IMPC)Marc>
Bbox1	Bbox1<em1(IMPC)Bay>
Bbox1	Bbox1<tm1a(KOMP)Wtsi>
Bbox1	Bbox1<tm1b(KOMP)Wtsi>
Bbs1	Bbs1<em1(IMPC)Mbp>
Bbs10	Bbs10<tm1.1(KOMP)Vlcg>
Bbs2	Bbs2<em1(IMPC)Wtsi>
Bbs2	Bbs2<em2(IMPC)Wtsi>
Bbs4	Bbs4<tm1b(EUCOMM)Hmgu>
Bbs5	Bbs5<tm1b(EUCOMM)Wtsi>
Bbs7	Bbs7<tm1b(EUCOMM)Wtsi>
Bbx	Bbx<tm1a(EUCOMM)Wtsi>
Bcan	Bcan<em1(IMPC)H>
Bcap29	Bcap29<em1(IMPC)J>
Bcar3	Bcar3<em1(IMPC)Mbp>
Bcas1	Bcas1<em1(IMPC)Tcp>
Bccip	Bccip<tm1b(EUCOMM)Hmgu>
Bcdin3d	Bcdin3d<em1(IMPC)Hmgu>
Bckdha	Bckdha<em1(IMPC)Tcp>
Bckdhb	Bckdhb<em1(IMPC)J>
Bcl11b	Bcl11b<tm1.1(KOMP)Vlcg>
Bcl2l12	Bcl2l12<tm1.1(KOMP)Vlcg>
Bcl2l13	Bcl2l13<em1(IMPC)Marc>
Bcl2l15	Bcl2l15<tm1b(EUCOMM)Hmgu>
Bcl3	Bcl3<tm1b(EUCOMM)Wtsi>
Bcl7a	Bcl7a<tm1b(EUCOMM)Wtsi>
Bcl7b	Bcl7b<tm1b(EUCOMM)Wtsi>
Bcl7c	Bcl7c<em1(IMPC)J>
Bcl9l	Bcl9l<em1(IMPC)Bay>
Bclaf1	Bclaf1<tm1b(EUCOMM)Wtsi>
Bclaf3	Bclaf3<em1(IMPC)Wtsi>
Bcorl1	Bcorl1<em1(IMPC)Tcp>
Bcs1l	Bcs1l<tm1.1(KOMP)Vlcg>
Bdh2	Bdh2<tm1a(EUCOMM)Wtsi>
Bdkrb1	Bdkrb1<em1(IMPC)H>
Bdp1	Bdp1<em1(IMPC)Tcp>
Bean1	Bean1<em1(IMPC)H>
Becn1	Becn1<tm1b(KOMP)Wtsi>
Begain	Begain<tm1b(EUCOMM)Wtsi>
Bend3	Bend3<tm1b(KOMP)Mbp>
Bend6	Bend6<em1(IMPC)J>
Bend7	Bend7<tm1b(EUCOMM)Wtsi>
Best2	Best2<tm1b(EUCOMM)Hmgu>
Bex2	Bex2<tm1b(EUCOMM)Hmgu>
Bex4	Bex4<tm1.1(KOMP)Vlcg>
Bex6	Bex6<tm1.1(KOMP)Vlcg>
Bfsp1	Bfsp1<tm1b(EUCOMM)Wtsi>
Bgn	Bgn<tm1.1(KOMP)Vlcg>
Bhlha9	Bhlha9<tm1.1(KOMP)Vlcg>
Bhlhe40	Bhlhe40<tm1b(KOMP)Wtsi>
Bhmt	Bhmt<tm1b(EUCOMM)Hmgu>
Bicc1	Bicc1<em1(IMPC)Mbp>
Bicd1	Bicd1<tm1.1(KOMP)Wtsi>
Bicdl1	Bicdl1<tm2b(EUCOMM)Wtsi>
Bicdl2	Bicdl2<em1(IMPC)Mbp>
Bin2	Bin2<em1(IMPC)Wtsi>
Birc6	Birc6<em1(IMPC)Ccpcz>
Birc7	Birc7<em1(IMPC)H>
Bivm	Bivm<tm1b(KOMP)Wtsi>
Blk	Blk<tm1.1(KOMP)Vlcg>
Blnk	Blnk<em1(IMPC)H>
Bloc1s2	Bloc1s2<tm1.1(KOMP)Mbp>
Bloc1s3	Bloc1s3<em1(IMPC)Bay>
Bloc1s6	Bloc1s6<em1(IMPC)Mbp>
Blvrb	Blvrb<tm1(KOMP)Wtsi>
Bmerb1	Bmerb1<em1(IMPC)Ccpcz>
Bmi1	Bmi1<tm1.1(KOMP)Vlcg>
Bmp10	Bmp10<tm3b(EUCOMM)Hmgu>
Bmp2k	Bmp2k<em1(IMPC)J>
Bmp4	Bmp4<tm1b(EUCOMM)Hmgu>
Bmp5	Bmp5<em1(IMPC)Bay>
Bmpr1b	Bmpr1b<em1(IMPC)Mbp>
Bms1	Bms1<tm1b(EUCOMM)Hmgu>
Bmx	Bmx<tm1b(EUCOMM)Wtsi>
Bnc1	Bnc1<em1(IMPC)H>
Bnc2	Bnc2<tm1b(KOMP)Wtsi>
Bnip1	Bnip1<tm2b(KOMP)Wtsi>
Bnip2	Bnip2<tm1b(EUCOMM)Wtsi>
Bnip3	Bnip3<em1(IMPC)Mbp>
Bnip5	Bnip5<tm1.1(KOMP)Vlcg>
Boc	Boc<tm1b(KOMP)Wtsi>
Bod1	Bod1<tm1b(KOMP)Wtsi>
Bok	Bok<tm1b(EUCOMM)Hmgu>
Bola1	Bola1<tm1.1(KOMP)Vlcg>
Bola2	Bola2<tm1(KOMP)Wtsi>
Bola3	Bola3<tm1b(EUCOMM)Wtsi>
Borcs6	Borcs6<tm1.1(KOMP)Vlcg>
Borcs8	Borcs8<tm1b(EUCOMM)Wtsi>
Bpgm	Bpgm<tm1a(KOMP)Wtsi>
Bphl	Bphl<tm1b(EUCOMM)Hmgu>
Bpi	Bpi<em1(IMPC)J>
Bpifa2	Bpifa2<em1(IMPC)Mbp>
Bpifa3	Bpifa3<tm1a(KOMP)Wtsi>
Bpifb1	Bpifb1<tm1b(KOMP)Wtsi>
Bpifb1	Bpifb1<tm1e(KOMP)Wtsi>
Bpifb3	Bpifb3<tm1b(EUCOMM)Hmgu>
Bpifb5	Bpifb5<tm2a(KOMP)Wtsi>
Bpifc	Bpifc<em1(IMPC)J>
Bptf	Bptf<em1(IMPC)Bay>
Brap	Brap<em1(IMPC)Mbp>
Brcc3	Brcc3<em1(IMPC)Marc>
Brcc3	Brcc3<em1(IMPC)Wtsi>
Brd2	Brd2<em1(IMPC)Wtsi>
Brd4	Brd4<tm1b(EUCOMM)Wtsi>
Brd8	Brd8<tm1a(EUCOMM)Wtsi>
Brd9	Brd9<em1(IMPC)Tcp>
Brdt	Brdt<tm1a(EUCOMM)Wtsi>
Bri3	Bri3<em1(IMPC)Bay>
Bricd5	Bricd5<em1(IMPC)Bay>
Brip1	Brip1<em1(IMPC)J>
Brix1	Brix1<tm1b(KOMP)Mbp>
Brms1	Brms1<tm1.1(KOMP)Vlcg>
Brms1l	Brms1l<em1(IMPC)J>
Brpf3	Brpf3<tm1a(EUCOMM)Wtsi>
Brwd1	Brwd1<em1(IMPC)Tcp>
Bscl2	Bscl2<em1(IMPC)H>
Bscl2	Bscl2<tm1b(EUCOMM)Hmgu>
Bsdc1	Bsdc1<em1(IMPC)Bay>
Bsph2	Bsph2<em1(IMPC)Hmgu>
Bst2	Bst2<em1(IMPC)Mbp>
Btbd1	Btbd1<tm1a(KOMP)Wtsi>
Btbd16	Btbd16<tm2b(EUCOMM)Hmgu>
Btbd17	Btbd17<em1(IMPC)Mbp>
Btbd2	Btbd2<em1(IMPC)Mbp>
Btbd3	Btbd3<tm1b(EUCOMM)Hmgu>
Btbd8	Btbd8<em1(IMPC)Ccpcz>
Btbd9	Btbd9<tm1b(EUCOMM)Wtsi>
Btc	Btc<em1(IMPC)Mbp>
Btg1	Btg1<em1(IMPC)Mbp>
Btg2	Btg2<tm1b(KOMP)Mbp>
Btn2a2	Btn2a2<em1(IMPC)Wtsi>
Btnl1	Btnl1<tm1.1(KOMP)Mbp>
Btnl2	Btnl2<em1(IMPC)Wtsi>
Btnl4	Btnl4<em1(IMPC)Tcp>
Btrc	Btrc<tm1b(KOMP)Wtsi>
Bub1	Bub1<em1(IMPC)Bay>
Bud23	Bud23<em2(IMPC)H>
Bves	Bves<tm1.1(KOMP)Vlcg>
Bysl	Bysl<em1(IMPC)Ccpcz>
Bzw1	Bzw1<em1(IMPC)J>
Bzw2	Bzw2<tm1b(KOMP)Mbp>
C1galt1	C1galt1<em1(IMPC)Hmgu>
C1qa	C1qa<tm1b(EUCOMM)Wtsi>
C1qb	C1qb<tm1.1(KOMP)Vlcg>
C1qc	C1qc<em1(IMPC)J>
C1ql2	C1ql2<em1(IMPC)Mbp>
C1qtnf1	C1qtnf1<em1(IMPC)Mbp>
C1qtnf12	C1qtnf12<em1(IMPC)Mbp>
C1qtnf2	C1qtnf2<tm2b(KOMP)Wtsi>
C1qtnf3	C1qtnf3<tm2b(EUCOMM)Wtsi>
C1qtnf5	C1qtnf5<tm1.1(KOMP)Vlcg>
C1qtnf7	C1qtnf7<tm1.1(KOMP)Vlcg>
C1ra	C1ra<tm1.1(KOMP)Vlcg>
C1rl	C1rl<tm1b(EUCOMM)Hmgu>
C2cd2	C2cd2<em1(IMPC)J>
C2cd2l	C2cd2l<em1(IMPC)J>
C2cd3	C2cd3<em1(IMPC)Tcp>
C2cd4a	C2cd4a<em1(IMPC)H>
C2cd4b	C2cd4b<em1(IMPC)Wtsi>
C3	C3<tm1.1(KOMP)Vlcg>
C3ar1	C3ar1<tm1.1(KOMP)Vlcg>
C4b	C4b<em1(IMPC)H>
C4bp	C4bp<tm1b(KOMP)Wtsi>
C7	C7<em1(IMPC)J>
C8a	C8a<tm1b(EUCOMM)Hmgu>
C8b	C8b<tm1b(EUCOMM)Hmgu>
C8g	C8g<em1(IMPC)Wtsi>
C9	C9<tm1.1(KOMP)Vlcg>
C9orf72	C9orf72<tm1b(KOMP)Mbp>
Cab39l	Cab39l<tm1b(EUCOMM)Wtsi>
Cabcoco1	Cabcoco1<tm1a(KOMP)Wtsi>
Cabp1	Cabp1<tm1a(EUCOMM)Wtsi>
Cabp1	Cabp1<tm1b(EUCOMM)Wtsi>
Cabp2	Cabp2<em1(IMPC)J>
Cabp4	Cabp4<tm1.1(KOMP)Vlcg>
Cabp5	Cabp5<tm1b(KOMP)Wtsi>
Cachd1	Cachd1<em1(IMPC)J>
Cacna1a	Cacna1a<em1(IMPC)H>
Cacna1b	Cacna1b<tm1b(KOMP)Wtsi>
Cacna1c	Cacna1c<em1(IMPC)Mbp>
Cacna1f	Cacna1f<tm1.1(KOMP)Vlcg>
Cacna1g	Cacna1g<em1(IMPC)Mbp>
Cacna1i	Cacna1i<tm1b(KOMP)Wtsi>
Cacna1s	Cacna1s<tm1.1(KOMP)Vlcg>
Cacna2d1	Cacna2d1<em1(IMPC)Mbp>
Cacna2d2	Cacna2d2<em1(IMPC)Mbp>
Cacna2d3	Cacna2d3<tm1b(KOMP)Wtsi>
Cacna2d4	Cacna2d4<em1(IMPC)J>
Cacnb2	Cacnb2<tm1.1(KOMP)Vlcg>
Cacng2	Cacng2<tm1b(KOMP)Mbp>
Cacng5	Cacng5<em1(IMPC)H>
Cacng6	Cacng6<em1(IMPC)J>
Cacybp	Cacybp<tm1b(EUCOMM)Wtsi>
Cad	Cad<em1(IMPC)Mbp>
Cadm1	Cadm1<tm1a(EUCOMM)Wtsi>
Cadps2	Cadps2<em1(IMPC)Rbrc>
Calcb	Calcb<tm1.1(KOMP)Vlcg>
Calcoco1	Calcoco1<em1(IMPC)H>
Calcoco2	Calcoco2<tm1(KOMP)Wtsi>
Calcr	Calcr<em1(IMPC)Rbrc>
Calhm1	Calhm1<tm1.1(KOMP)Vlcg>
Calhm2	Calhm2<tm1b(KOMP)Mbp>
Calhm6	Calhm6<tm2b(EUCOMM)Wtsi>
Calm2	Calm2<em1(IMPC)Bay>
Calu	Calu<em1(IMPC)Tcp>
Camk1	Camk1<tm2b(EUCOMM)Hmgu>
Camk1d	Camk1d<em1(IMPC)Mbp>
Camk2b	Camk2b<tm1b(EUCOMM)Hmgu>
Camkmt	Camkmt<tm1b(EUCOMM)Wtsi>
Camkv	Camkv<em1(IMPC)Mbp>
Camsap3	Camsap3<tm1a(EUCOMM)Wtsi>
Camta2	Camta2<tm1b(EUCOMM)Wtsi>
Cand1	Cand1<em1(IMPC)Mbp>
Cand2	Cand2<tm1a(EUCOMM)Wtsi>
Cant1	Cant1<tm1b(EUCOMM)Hmgu>
Cap2	Cap2<tm1b(EUCOMM)Wtsi>
Capn10	Capn10<tm1b(EUCOMM)Wtsi>
Capn11	Capn11<tm1b(EUCOMM)Wtsi>
Capn12	Capn12<tm1b(EUCOMM)Hmgu>
Capn8	Capn8<tm1.1(KOMP)Vlcg>
Caprin2	Caprin2<tm2a(EUCOMM)Wtsi>
Capza2	Capza2<tm1b(KOMP)Wtsi>
Capzb	Capzb<tm1a(EUCOMM)Wtsi>
Car12	Car12<tm1b(KOMP)Wtsi>
Car13	Car13<tm1b(KOMP)Wtsi>
Car14	Car14<tm1b(EUCOMM)Hmgu>
Car4	Car4<tm1b(EUCOMM)Wtsi>
Car5b	Car5b<em2(IMPC)Marc>
Car7	Car7<tm1b(KOMP)Wtsi>
Card9	Card9<tm1a(EUCOMM)Hmgu>
Carf	Carf<tm1.1(KOMP)Vlcg>
Carm1	Carm1<tm1b(EUCOMM)Hmgu>
Carmil1	Carmil1<tm1a(KOMP)Wtsi>
Carmil2	Carmil2<tm1b(KOMP)Mbp>
Carmil3	Carmil3<em1(IMPC)Mbp>
Cartpt	Cartpt<em1(IMPC)Mbp>
Casc3	Casc3<tm1.1(KOMP)Vlcg>
Caskin1	Caskin1<em1(IMPC)Mbp>
Caskin1	Caskin1<tm1b(KOMP)Wtsi>
Caskin2	Caskin2<tm1.1(KOMP)Vlcg>
Casp12	Casp12<tm1a(KOMP)Wtsi>
Casp14	Casp14<em1(IMPC)Ccpcz>
Casp4	Casp4<tm1b(KOMP)Wtsi>
Casq1	Casq1<tm1b(EUCOMM)Wtsi>
Casq2	Casq2<tm1b(KOMP)Wtsi>
Casr	Casr<tm1b(KOMP)Mbp>
Cass4	Cass4<em1(IMPC)Bay>
Cast	Cast<tm1.1(KOMP)Vlcg>
Castor1	Castor1<tm1.1(KOMP)Vlcg>
Casz1	Casz1<tm1b(EUCOMM)Hmgu>
Catip	Catip<tm1b(KOMP)Wtsi>
Catsper3	Catsper3<em2(IMPC)Mbp>
Catsper3	Catsper3<tm1.1(KOMP)Vlcg>
Catsperz	Catsperz<tm1.1(KOMP)Vlcg>
Cav1	Cav1<em2(IMPC)Ics>
Cav2	Cav2<em1(IMPC)KMPC>
Cav3	Cav3<em1(IMPC)KMPC>
Cavin3	Cavin3<tm1.1(KOMP)Vlcg>
Cbarp	Cbarp<tm2e.1(EUCOMM)Hmgu>
Cbl	Cbl<tm1b(EUCOMM)Hmgu>
Cblif	Cblif<tm1a(KOMP)Wtsi>
Cbln3	Cbln3<tm1.1(KOMP)Vlcg>
Cbr2	Cbr2<tm1b(EUCOMM)Hmgu>
Cbr3	Cbr3<em1(IMPC)Ics>
Cbx2	Cbx2<tm1b(KOMP)Wtsi>
Cbx4	Cbx4<tm1.1(KOMP)Vlcg>
Cbx5	Cbx5<tm1a(EUCOMM)Wtsi>
Cbx6	Cbx6<tm1a(EUCOMM)Wtsi>
Cc2d2a	Cc2d2a<tm1a(EUCOMM)Wtsi>
Ccdc103	Ccdc103<em4(IMPC)H>
Ccdc107	Ccdc107<em1(IMPC)J>
Ccdc116	Ccdc116<tm1.1(KOMP)Vlcg>
Ccdc117	Ccdc117<em1(IMPC)J>
Ccdc120	Ccdc120<tm1.1(KOMP)Vlcg>
Ccdc122	Ccdc122<tm1a(KOMP)Wtsi>
Ccdc124	Ccdc124<tm1b(KOMP)Wtsi>
Ccdc125	Ccdc125<em1(IMPC)Hmgu>
Ccdc127	Ccdc127<tm1b(EUCOMM)Wtsi>
Ccdc134	Ccdc134<tm1a(KOMP)Wtsi>
Ccdc136	Ccdc136<em1(IMPC)Bay>
Ccdc137	Ccdc137<tm1a(KOMP)Wtsi>
Ccdc141	Ccdc141<tm1.1(KOMP)Wtsi>
Ccdc146	Ccdc146<em1(IMPC)J>
Ccdc15	Ccdc15<em1(IMPC)J>
Ccdc159	Ccdc159<tm1a(KOMP)Wtsi>
Ccdc160	Ccdc160<tm1a(EUCOMM)Wtsi>
Ccdc166	Ccdc166<em1(IMPC)J>
Ccdc170	Ccdc170<em1(IMPC)J>
Ccdc172	Ccdc172<em1(IMPC)J>
Ccdc174	Ccdc174<em1(IMPC)Bay>
Ccdc178	Ccdc178<tm1b(EUCOMM)Wtsi>
Ccdc18	Ccdc18<tm1a(EUCOMM)Wtsi>
Ccdc180	Ccdc180<tm1b(KOMP)Wtsi>
Ccdc181	Ccdc181<tm1b(EUCOMM)Hmgu>
Ccdc186	Ccdc186<em1(IMPC)Mbp>
Ccdc189	Ccdc189<tm1b(EUCOMM)Hmgu>
Ccdc191	Ccdc191<em1(IMPC)J>
Ccdc24	Ccdc24<tm1a(KOMP)Wtsi>
Ccdc25	Ccdc25<em1(IMPC)Mbp>
Ccdc28a	Ccdc28a<tm3b(EUCOMM)Wtsi>
Ccdc30	Ccdc30<em1(IMPC)J>
Ccdc33	Ccdc33<tm1.1(KOMP)Vlcg>
Ccdc34	Ccdc34<em1(IMPC)J>
Ccdc39	Ccdc39<tm2b(KOMP)Wtsi>
Ccdc50	Ccdc50<tm1b(EUCOMM)Hmgu>
Ccdc51	Ccdc51<em1(IMPC)J>
Ccdc57	Ccdc57<tm1a(EUCOMM)Wtsi>
Ccdc59	Ccdc59<em1(IMPC)J>
Ccdc6	Ccdc6<em1(IMPC)Wtsi>
Ccdc65	Ccdc65<em1(IMPC)Mbp>
Ccdc69	Ccdc69<tm1b(KOMP)Wtsi>
Ccdc77	Ccdc77<tm1a(EUCOMM)Wtsi>
Ccdc78	Ccdc78<em1(IMPC)J>
Ccdc8	Ccdc8<em1(IMPC)Tcp>
Ccdc83	Ccdc83<em1(IMPC)Marc>
Ccdc85a	Ccdc85a<em1(IMPC)J>
Ccdc85b	Ccdc85b<em1(IMPC)J>
Ccdc85c	Ccdc85c<em1(IMPC)Wtsi>
Ccdc88b	Ccdc88b<em1(IMPC)Tcp>
Ccdc88c	Ccdc88c<tm1b(KOMP)Mbp>
Ccdc91	Ccdc91<em1(IMPC)Bay>
Ccdc92	Ccdc92<tm1a(KOMP)Mbp>
Ccdc92	Ccdc92<tm1b(KOMP)Mbp>
Ccdc9b	Ccdc9b<em1(IMPC)Tcp>
Cchcr1	Cchcr1<em1(IMPC)J>
Cck	Cck<tm2b(EUCOMM)Hmgu>
Cckar	Cckar<tm1b(EUCOMM)Hmgu>
Cckbr	Cckbr<em1(IMPC)H>
Ccl17	Ccl17<em1(IMPC)H>
Ccl20	Ccl20<em1(IMPC)Wtsi>
Ccl22	Ccl22<tm1a(EUCOMM)Wtsi>
Ccl25	Ccl25<em1(IMPC)H>
Ccl26	Ccl26<tm1.1(KOMP)Vlcg>
Ccl27a	Ccl27a<tm1.1(KOMP)Vlcg>
Ccl3	Ccl3<em1(IMPC)H>
Ccl8	Ccl8<tm1b(KOMP)Wtsi>
Ccl9	Ccl9<tm1(KOMP)Vlcg>
Ccl9	Ccl9<tm1.1(KOMP)Vlcg>
Ccn3	Ccn3<em1(IMPC)Mbp>
Ccn5	Ccn5<tm1.1(KOMP)Vlcg>
Ccnb1	Ccnb1<tm1b(KOMP)Wtsi>
Ccnb1ip1	Ccnb1ip1<em1(IMPC)Tcp>
Ccnd2	Ccnd2<tm1b(KOMP)Mbp>
Ccng2	Ccng2<em1(IMPC)J>
Ccnj	Ccnj<em1(IMPC)J>
Ccno	Ccno<em1(IMPC)Mbp>
Ccnq	Ccnq<tm1.1(KOMP)Vlcg>
Ccnt1	Ccnt1<em1(IMPC)J>
Ccnt2	Ccnt2<tm1b(EUCOMM)Wtsi>
Ccpg1	Ccpg1<tm1b(EUCOMM)Hmgu>
Ccpg1os	Ccpg1os<em1(IMPC)H>
Ccr2	Ccr2<em1(IMPC)H>
Ccr6	Ccr6<tm1.1(KOMP)Vlcg>
Ccr8	Ccr8<em1(IMPC)Mbp>
Ccr9	Ccr9<em1(IMPC)H>
Ccsap	Ccsap<em1(IMPC)J>
Cct3	Cct3<em1(IMPC)Tcp>
Cct4	Cct4<tm1b(KOMP)Wtsi>
Cct5	Cct5<em1(IMPC)Tcp>
Cct7	Cct7<em1(IMPC)J>
Cd109	Cd109<tm1.1(KOMP)Vlcg>
Cd160	Cd160<em1(IMPC)Wtsi>
Cd163	Cd163<tm1.1(KOMP)Vlcg>
Cd19	Cd19<em2(IMPC)Ics>
Cd200r4	Cd200r4<tm1.1(KOMP)Wtsi>
Cd209e	Cd209e<tm1b(KOMP)Wtsi>
Cd22	Cd22<tm1b(EUCOMM)Wtsi>
Cd226	Cd226<tm1b(KOMP)Wtsi>
Cd248	Cd248<tm1.1(KOMP)Vlcg>
Cd276	Cd276<tm2b(EUCOMM)Hmgu>
Cd2ap	Cd2ap<em1(IMPC)Bay>
Cd300a	Cd300a<tm1b(EUCOMM)Hmgu>
Cd300c	Cd300c<em1(IMPC)Wtsi>
Cd300e	Cd300e<tm1.1(KOMP)Vlcg>
Cd300ld	Cd300ld<em1(IMPC)Wtsi>
Cd300ld2	Cd300ld2<em1(IMPC)Wtsi>
Cd300lg	Cd300lg<tm1a(KOMP)Wtsi>
Cd320	Cd320<em1(IMPC)Bay>
Cd33	Cd33<tm1.1(KOMP)Vlcg>
Cd36	Cd36<em1(IMPC)Mbp>
Cd3eap	Cd3eap<tm1b(KOMP)Wtsi>
Cd40	Cd40<tm1b(KOMP)Wtsi>
Cd5	Cd5<tm1.1(KOMP)Mbp>
Cd55	Cd55<tm1b(EUCOMM)Hmgu>
Cd55b	Cd55b<tm1a(KOMP)Wtsi>
Cd5l	Cd5l<tm1b(KOMP)Mbp>
Cd7	Cd7<tm1b(KOMP)Wtsi>
Cd74	Cd74<em1(IMPC)H>
Cd83	Cd83<tm1b(KOMP)Wtsi>
Cd84	Cd84<tm1b(KOMP)Mbp>
Cd96	Cd96<em1(IMPC)Wtsi>
Cdan1	Cdan1<em1(IMPC)Wtsi>
Cdan1	Cdan1<tm1b(KOMP)Wtsi>
Cdc123	Cdc123<tm1b(KOMP)Wtsi>
Cdc14a	Cdc14a<tm1e.1(EUCOMM)Hmgu>
Cdc16	Cdc16<em1(IMPC)Bay>
Cdc20	Cdc20<tm1.1(KOMP)Vlcg>
Cdc20b	Cdc20b<em1(IMPC)Wtsi>
Cdc23	Cdc23<em1(IMPC)J>
Cdc26	Cdc26<tm1b(EUCOMM)Hmgu>
Cdc27	Cdc27<tm1dIcs>
Cdc34	Cdc34<tm1.1(KOMP)Mbp>
Cdc37	Cdc37<em1(IMPC)J>
Cdc37l1	Cdc37l1<em1(IMPC)J>
Cdc42	Cdc42<tm1b(EUCOMM)Hmgu>
Cdc42bpb	Cdc42bpb<em1(IMPC)J>
Cdc42ep3	Cdc42ep3<em1(IMPC)Mbp>
Cdc42ep5	Cdc42ep5<tm1(KOMP)Wtsi>
Cdc45	Cdc45<em1(IMPC)Bay>
Cdc5l	Cdc5l<em1(IMPC)J>
Cdc7	Cdc7<tm1.1(KOMP)Vlcg>
Cdca5	Cdca5<tm1.1(KOMP)Vlcg>
Cdca7l	Cdca7l<em1(IMPC)Mbp>
Cdcp2	Cdcp2<em1(IMPC)Mbp>
Cdcp3	Cdcp3<em1(IMPC)Mbp>
Cdh1	Cdh1<tm1a(EUCOMM)Wtsi>
Cdh10	Cdh10<tm2b(KOMP)Wtsi>
Cdh11	Cdh11<em1(IMPC)Mbp>
Cdh12	Cdh12<em1(IMPC)J>
Cdh13	Cdh13<tm1b(EUCOMM)Hmgu>
Cdh19	Cdh19<tm1a(EUCOMM)Wtsi>
Cdh23	Cdh23<tm2b(EUCOMM)Wtsi>
Cdh26	Cdh26<tm1.1(KOMP)Vlcg>
Cdh4	Cdh4<tm1b(EUCOMM)Wtsi>
Cdh7	Cdh7<em1(IMPC)J>
Cdh9	Cdh9<tm1b(KOMP)Wtsi>
Cdin1	Cdin1<em1(IMPC)J>
Cdip1	Cdip1<tm1.1(KOMP)Vlcg>
Cdipt	Cdipt<tm1b(EUCOMM)Wtsi>
Cdk12	Cdk12<em1(IMPC)Tcp>
Cdk13	Cdk13<tm1b(EUCOMM)Hmgu>
Cdk14	Cdk14<tm1a(KOMP)Wtsi>
Cdk15	Cdk15<tm1b(KOMP)Wtsi>
Cdk17	Cdk17<em1(IMPC)J>
Cdk18	Cdk18<em1(IMPC)J>
Cdk19	Cdk19<em1(IMPC)J>
Cdk20	Cdk20<em1(IMPC)Bay>
Cdk2ap2	Cdk2ap2<em1(IMPC)J>
Cdk4	Cdk4<tm1b(NCOM)Mfgc>
Cdk5rap2	Cdk5rap2<tm1a(EUCOMM)Wtsi>
Cdk5rap3	Cdk5rap3<tm1b(EUCOMM)Hmgu>
Cdk6	Cdk6<tm1b(EUCOMM)Wtsi>
Cdk8	Cdk8<tm1b(EUCOMM)Hmgu>
Cdk9	Cdk9<tm1.1(KOMP)Vlcg>
Cdkal1	Cdkal1<tm2a(EUCOMM)Wtsi>
Cdkal1	Cdkal1<tm2b(EUCOMM)Wtsi>
Cdkl2	Cdkl2<tm1b(EUCOMM)Hmgu>
Cdkl4	Cdkl4<tm1.1(KOMP)Vlcg>
Cdkl5	Cdkl5<tm1dIcs>
Cdkn1a	Cdkn1a<tm1.1(KOMP)Vlcg>
Cdkn1c	Cdkn1c<tm1.1(KOMP)Vlcg>
Cdkn2a	Cdkn2a<tm1a(EUCOMM)Wtsi>
Cdkn2aipnl	Cdkn2aipnl<tm1b(KOMP)Wtsi>
Cdkn3	Cdkn3<em1(IMPC)J>
Cdon	Cdon<tm1b(EUCOMM)Hmgu>
Cdrt4	Cdrt4<em1(IMPC)J>
Cds1	Cds1<em1(IMPC)Mbp>
Cds2	Cds2<tm1a(KOMP)Wtsi>
Cdsn	Cdsn<tm1b(EUCOMM)Hmgu>
Cdyl	Cdyl<em1(IMPC)Wtsi>
Cdyl2	Cdyl2<em1(IMPC)Tcp>
Ceacam11	Ceacam11<em1(IMPC)Wtsi>
Ceacam12	Ceacam12<em1(IMPC)Wtsi>
Ceacam13	Ceacam13<em1(IMPC)Wtsi>
Ceacam14	Ceacam14<em1(IMPC)Wtsi>
Ceacam15	Ceacam15<em1(IMPC)Wtsi>
Ceacam16	Ceacam16<tm1.1(KOMP)Wtsi>
Ceacam3	Ceacam3<em1(IMPC)Wtsi>
Ceacam5	Ceacam5<em1(IMPC)Wtsi>
Cebpz	Cebpz<tm1b(EUCOMM)Hmgu>
Cecr2	Cecr2<tm2b(EUCOMM)Hmgu>
Celf1	Celf1<em1(IMPC)Bay>
Celf2	Celf2<tm1b(EUCOMM)Wtsi>
Celf4	Celf4<tm1a(EUCOMM)Wtsi>
Celf6	Celf6<tm1b(KOMP)Wtsi>
Celsr1	Celsr1<em1(IMPC)Mbp>
Cenpe	Cenpe<tm1b(EUCOMM)Hmgu>
Cenph	Cenph<tm1b(EUCOMM)Hmgu>
Cenpj	Cenpj<tm1a(EUCOMM)Wtsi>
Cenpl	Cenpl<tm1b(EUCOMM)Wtsi>
Cenpo	Cenpo<tm1b(KOMP)Mbp>
Cenps	Cenps<tm1b(EUCOMM)Wtsi>
Cenpt	Cenpt<em1(IMPC)Bay>
Cenpv	Cenpv<em1(IMPC)Hmgu>
Cep120	Cep120<tm1b(EUCOMM)Hmgu>
Cep126	Cep126<tm1b(KOMP)Mbp>
Cep135	Cep135<em1(IMPC)J>
Cep164	Cep164<tm1b(EUCOMM)Wtsi>
Cep19	Cep19<tm1b(EUCOMM)Hmgu>
Cep192	Cep192<em1(IMPC)J>
Cep250	Cep250<tm1a(EUCOMM)Wtsi>
Cep290	Cep290<em1(IMPC)Mbp>
Cep295nl	Cep295nl<tm1.1(KOMP)Vlcg>
Cep350	Cep350<em1(IMPC)J>
Cep41	Cep41<tm1a(EUCOMM)Wtsi>
Cep43	Cep43<tm1b(EUCOMM)Hmgu>
Cep55	Cep55<em1(IMPC)Tcp>
Cep57l1	Cep57l1<tm1b(KOMP)Wtsi>
Cep68	Cep68<em1(IMPC)J>
Cep72	Cep72<em1(IMPC)Wtsi>
Cep76	Cep76<tm1b(EUCOMM)Hmgu>
Cep78	Cep78<em1(IMPC)J>
Cep83	Cep83<tm1.1(KOMP)Vlcg>
Cep85l	Cep85l<em1(IMPC)Mbp>
Cep95	Cep95<em1(IMPC)J>
Cep97	Cep97<tm1.1(KOMP)Vlcg>
Cercam	Cercam<em1(IMPC)J>
Cerkl	Cerkl<tm1b(KOMP)Wtsi>
Cerox1	Cerox1<tm1.1(NCC)WCS>
Cers1	Cers1<tm1b(EUCOMM)Hmgu>
Cers5	Cers5<tm2b(KOMP)Mbp>
Cert1	Cert1<tm1a(KOMP)Wtsi>
Ces1a	Ces1a<tm1b(KOMP)Wtsi>
Ces1d	Ces1d<em1(IMPC)Mbp>
Ces1f	Ces1f<tm1b(KOMP)Wtsi>
Ces2e	Ces2e<em1(IMPC)Marc>
Ces2f	Ces2f<tm1b(KOMP)Wtsi>
Ces3b	Ces3b<em1(IMPC)J>
Ces4a	Ces4a<tm1.1(KOMP)Vlcg>
Cfap161	Cfap161<em1(IMPC)Ccpcz>
Cfap206	Cfap206<em1(IMPC)Mbp>
Cfap299	Cfap299<tm1b(EUCOMM)Wtsi>
Cfap36	Cfap36<tm1a(EUCOMM)Wtsi>
Cfap410	Cfap410<tm1b(EUCOMM)Wtsi>
Cfap44	Cfap44<tm1a(EUCOMM)Wtsi>
Cfap45	Cfap45<em1(IMPC)Mhzh>
Cfap46	Cfap46<tm1b(EUCOMM)Wtsi>
Cfap53	Cfap53<em1(IMPC)Wtsi>
Cfap57	Cfap57<em1(IMPC)Mbp>
Cfap61	Cfap61<tm2a(EUCOMM)Wtsi>
Cfap65	Cfap65<tm1b(KOMP)Wtsi>
Cfap69	Cfap69<tm1b(KOMP)Wtsi>
Cfap97d1	Cfap97d1<tm1b(KOMP)Wtsi>
Cfb	Cfb<tm1.1(KOMP)Wtsi>
Cfd	Cfd<em1(IMPC)Mbp>
Cfdp1	Cfdp1<em1(IMPC)J>
Cfh	Cfh<tm1a(EUCOMM)Wtsi>
Cfi	Cfi<tm1b(EUCOMM)Hmgu>
Cflar	Cflar<tm1b(EUCOMM)Wtsi>
Cgn	Cgn<tm1b(KOMP)Wtsi>
Cgnl1	Cgnl1<em1(IMPC)Mbp>
Cgref1	Cgref1<em1(IMPC)J>
Cgrrf1	Cgrrf1<tm1b(KOMP)Wtsi>
Ch25h	Ch25h<tm1.1(KOMP)Vlcg>
Chac1	Chac1<em1(IMPC)Bay>
Chaf1b	Chaf1b<tm1b(EUCOMM)Hmgu>
Chchd1	Chchd1<tm1.1(KOMP)Vlcg>
Chchd10	Chchd10<em1(IMPC)H>
Chchd10	Chchd10<em1(IMPC)Mbp>
Chchd5	Chchd5<em1(IMPC)Marc>
Chchd6	Chchd6<tm1b(EUCOMM)Wtsi>
Chchd7	Chchd7<em3(IMPC)Tcp>
Chd1	Chd1<tm1b(KOMP)Wtsi>
Chd2	Chd2<tm1b(EUCOMM)Hmgu>
Chd3	Chd3<em1(IMPC)J>
Chd4	Chd4<tm1b(EUCOMM)Wtsi>
Chd6	Chd6<em1(IMPC)Mbp>
Chd8	Chd8<em1(IMPC)Mbp>
Chd9	Chd9<tm1a(EUCOMM)Wtsi>
Chdh	Chdh<tm1b(KOMP)Mbp>
Chek2	Chek2<tm1b(EUCOMM)Hmgu>
Cherp	Cherp<em1(IMPC)J>
Chia1	Chia1<tm1a(KOMP)Wtsi>
Chic2	Chic2<tm1b(EUCOMM)Wtsi>
Chil4	Chil4<tm1b(EUCOMM)Hmgu>
Chka	Chka<tm2a(KOMP)Wtsi>
Chmp2b	Chmp2b<em1(IMPC)Mbp>
Chmp3	Chmp3<tm1b(EUCOMM)Hmgu>
Chmp4c	Chmp4c<tm1b(EUCOMM)Wtsi>
Chmp6	Chmp6<tm1b(KOMP)Wtsi>
Chmp7	Chmp7<em1(IMPC)J>
Chn1	Chn1<em1(IMPC)J>
Chn1	Chn1<tm1.1(KOMP)Vlcg>
Chodl	Chodl<em1(IMPC)H>
Chordc1	Chordc1<em1(IMPC)Mbp>
Chp1	Chp1<em1(IMPC)Tcp>
Chp2	Chp2<tm1b(KOMP)Mbp>
Chpf	Chpf<tm1b(EUCOMM)Hmgu>
Chpt1	Chpt1<tm1b(EUCOMM)Wtsi>
Chrac1	Chrac1<tm1.1(KOMP)Vlcg>
Chrdl1	Chrdl1<em1(IMPC)H>
Chrm4	Chrm4<tm1b(EUCOMM)Hmgu>
Chrna1	Chrna1<tm1b(EUCOMM)Hmgu>
Chrna2	Chrna2<em1(IMPC)Mbp>
Chrna5	Chrna5<em1(IMPC)H>
Chrna7	Chrna7<tm1b(EUCOMM)Hmgu>
Chrnb2	Chrnb2<tm1b(EUCOMM)Hmgu>
Chrnb4	Chrnb4<em1(IMPC)H>
Chrnd	Chrnd<em1(IMPC)Mbp>
Chst11	Chst11<tm1a(KOMP)Wtsi>
Chst12	Chst12<em1(IMPC)Marc>
Chst14	Chst14<em1(IMPC)Tcp>
Chst2	Chst2<em1(IMPC)Mbp>
Chst5	Chst5<tm1b(EUCOMM)Wtsi>
Chst8	Chst8<tm1b(KOMP)Mbp>
Chsy3	Chsy3<em2(IMPC)Mbp>
Chtf18	Chtf18<tm1b(KOMP)Wtsi>
Chtop	Chtop<tm1a(EUCOMM)Wtsi>
Churc1	Churc1<tm1b(EUCOMM)Wtsi>
Ciao2a	Ciao2a<tm2a(EUCOMM)Wtsi>
Ciao2b	Ciao2b<em1(IMPC)Ccpcz>
Cib1	Cib1<tm1b(EUCOMM)Hmgu>
Cib2	Cib2<tm1b(EUCOMM)Wtsi>
Cib3	Cib3<em1(IMPC)H>
Cibar1	Cibar1<tm1b(KOMP)Wtsi>
Cidea	Cidea<tm1b(EUCOMM)Hmgu>
Cidec	Cidec<tm1b(EUCOMM)Wtsi>
Cilk1	Cilk1<tm1b(KOMP)Mbp>
Cilp	Cilp<tm1b(EUCOMM)Wtsi>
Cilp2	Cilp2<tm1b(EUCOMM)Wtsi>
Cinp	Cinp<tm1.1(KOMP)Vlcg>
Cir1	Cir1<tm3a(KOMP)Wtsi>
Cisd1	Cisd1<em1(IMPC)Hmgu>
Cish	Cish<tm1a(KOMP)Wtsi>
Cit	Cit<tm1a(KOMP)Wtsi>
Cited4	Cited4<tm1.1(KOMP)Vlcg>
Ckap4	Ckap4<tm1b(EUCOMM)Hmgu>
Ckap5	Ckap5<tm2b(EUCOMM)Hmgu>
Ckb	Ckb<tm1.1(KOMP)Wtsi>
Clasp1	Clasp1<em1(IMPC)Mbp>
Clca1	Clca1<em2(IMPC)Mbp>
Clca3b	Clca3b<em1(IMPC)Bay>
Clcc1	Clcc1<tm1b(KOMP)Mbp>
Clcf1	Clcf1<em1(IMPC)J>
Clcf1	Clcf1<tm1.1(KOMP)Vlcg>
Clcn3	Clcn3<tm1b(EUCOMM)Hmgu>
Clcnka	Clcnka<tm1b(EUCOMM)Hmgu>
Clcnkb	Clcnkb<em1(IMPC)Mbp>
Cldn1	Cldn11<em1(IMPC)H>
Cldn1	Cldn1<tm1b(NCOM)Mfgc>
Cldn12	Cldn12<tm1b(EUCOMM)Wtsi>
Cldn13	Cldn13<em1(IMPC)J>
Cldn13	Cldn13<tm1.1(KOMP)Vlcg>
Cldn16	Cldn16<tm1a(KOMP)Wtsi>
Cldn18	Cldn18<tm1.1(KOMP)Vlcg>
Cldn19	Cldn19<tm1.1(KOMP)Vlcg>
Cldn23	Cldn23<em1(IMPC)J>
Cldn3	Cldn3<em1(IMPC)H>
Cldn34b2	Cldn34b2<tm1a(KOMP)Wtsi>
Cldnd2	Cldnd2<tm1b(EUCOMM)Hmgu>
Clec16a	Clec16a<em1(IMPC)J>
Clec2i	Clec2i<tm1b(EUCOMM)Hmgu>
Clec3a	Clec3a<em1(IMPC)J>
Clec3b	Clec3b<tm1b(KOMP)Wtsi>
Clec4a3	Clec4a3<tm1b(KOMP)Wtsi>
Clec4a4	Clec4a4<tm1(KOMP)Vlcg>
Clec5a	Clec5a<em1(IMPC)Mbp>
Clec9a	Clec9a<tm1b(KOMP)Wtsi>
Clic3	Clic3<em1(IMPC)Wtsi>
Clic5	Clic5<tm1b(EUCOMM)Hmgu>
Clk1	Clk1<tm1a(EUCOMM)Wtsi>
Clk2	Clk2<em1(IMPC)Bay>
Clmn	Clmn<tm1b(EUCOMM)Wtsi>
Cln6	Cln6<tm1b(EUCOMM)Hmgu>
Cln8	Cln8<em1(IMPC)Mbp>
Clpp	Clpp<tm1a(EUCOMM)Wtsi>
Clps	Clps<tm1b(EUCOMM)Wtsi>
Clptm1l	Clptm1l<em1(IMPC)J>
Clpx	Clpx<tm1.1(KOMP)Vlcg>
Clrn1	Clrn1<tm1.1(KOMP)Vlcg>
Clrn2	Clrn2<em1(IMPC)J>
Clrn3	Clrn3<em1(IMPC)J>
Clspn	Clspn<tm1(KOMP)Vlcg>
Clstn1	Clstn1<tm1b(EUCOMM)Hmgu>
Clstn2	Clstn2<em1(IMPC)J>
Clstn3	Clstn3<tm1b(EUCOMM)Hmgu>
Clu	Clu<tm1b(EUCOMM)Hmgu>
Cluap1	Cluap1<tm1a(KOMP)Wtsi>
Cluh	Cluh<em1(IMPC)Ccpcz>
Clvs1	Clvs1<tm1.1(KOMP)Vlcg>
Clybl	Clybl<tm1b(EUCOMM)Hmgu>
Cmas	Cmas<em1(IMPC)Hmgu>
Cmbl	Cmbl<tm1b(KOMP)Wtsi>
Cmip	Cmip<tm1a(EUCOMM)Wtsi>
Cmpk1	Cmpk1<tm1b(EUCOMM)Wtsi>
Cmpk2	Cmpk2<tm1b(KOMP)Wtsi>
Cmtm3	Cmtm3<em1(IMPC)H>
Cmtm4	Cmtm4<tm1a(EUCOMM)Wtsi>
Cmtm5	Cmtm5<tm1a(KOMP)Wtsi>
Cmtm6	Cmtm6<tm1a(EUCOMM)Wtsi>
Cmtm7	Cmtm7<em1(IMPC)J>
Cmtr1	Cmtr1<em1(IMPC)J>
Cmtr2	Cmtr2<tm1.1(KOMP)Vlcg>
Cmya5	Cmya5<em1(IMPC)J>
Cnbd1	Cnbd1<tm1b(EUCOMM)Wtsi>
Cnbp	Cnbp<tm1b(KOMP)Wtsi>
Cndp2	Cndp2<em1(IMPC)Mbp>
Cnep1r1	Cnep1r1<em1(IMPC)J>
Cnga2	Cnga2<em1(IMPC)H>
Cnga3	Cnga3<tm1.1(KOMP)Vlcg>
Cnih2	Cnih2<tm1b(KOMP)Wtsi>
Cnih3	Cnih3<tm1a(KOMP)Wtsi>
Cnksr2	Cnksr2<em1(IMPC)J>
Cnnm2	Cnnm2<tm1.1(KOMP)Vlcg>
Cnot10	Cnot10<em1(IMPC)J>
Cnot4	Cnot4<tm1b(EUCOMM)Wtsi>
Cnot6	Cnot6<tm1a(KOMP)Wtsi>
Cnot7	Cnot7<em1(IMPC)Rbrc>
Cnp	Cnp<tm1b(EUCOMM)Wtsi>
Cnppd1	Cnppd1<tm1.1(KOMP)Vlcg>
Cnpy1	Cnpy1<tm1(KOMP)Wtsi>
Cnpy2	Cnpy2<em1(IMPC)Wtsi>
Cnr1	Cnr1<tm1.1(KOMP)Vlcg>
Cnr2	Cnr2<em1(IMPC)Mbp>
Cnrip1	Cnrip1<em1(IMPC)Mbp>
Cntd1	Cntd1<em1(IMPC)Mbp>
Cntf	Cntf<tm1b(KOMP)Wtsi>
Cntfr	Cntfr<tm1a(EUCOMM)Wtsi>
Cntn3	Cntn3<em1(IMPC)Marc>
Cntn5	Cntn5<em1(IMPC)Mbp>
Cntn6	Cntn6<em1(IMPC)Wtsi>
Cntnap1	Cntnap1<tm1b(EUCOMM)Wtsi>
Cntnap2	Cntnap2<em1(IMPC)H>
Cntnap3	Cntnap3<em1(IMPC)J>
Cntnap5a	Cntnap5a<em1(IMPC)J>
Cntrob	Cntrob<em1(IMPC)Bay>
Coa5	Coa5<tm1b(KOMP)Wtsi>
Coa6	Coa6<em1(IMPC)Ccpcz>
Cog1	Cog1<em1(IMPC)Bay>
Cog2	Cog2<tm1a(KOMP)Wtsi>
Cog3	Cog3<tm1b(EUCOMM)Hmgu>
Cog4	Cog4<em1(IMPC)Bay>
Cog6	Cog6<tm1a(EUCOMM)Wtsi>
Cog7	Cog7<tm1b(EUCOMM)Hmgu>
Cog8	Cog8<em1(IMPC)J>
Col11a1	Col11a1<em1(IMPC)Bay>
Col11a2	Col11a2<tm1b(KOMP)Wtsi>
Col13a1	Col13a1<tm1b(EUCOMM)Wtsi>
Col14a1	Col14a1<tm1b(KOMP)Wtsi>
Col16a1	Col16a1<em1(IMPC)J>
Col17a1	Col17a1<em1(IMPC)Mbp>
Col18a1	Col18a1<tm1.1(KOMP)Vlcg>
Col1a2	Col1a2<tm1b(EUCOMM)Wtsi>
Col20a1	Col20a1<em1(IMPC)Mbp>
Col22a1	Col22a1<em1(IMPC)Rbrc>
Col24a1	Col24a1<tm1b(EUCOMM)Wtsi>
Col26a1	Col26a1<em3(IMPC)Tcp>
Col27a1	Col27a1<em1(IMPC)Mbp>
Col4a2	Col4a2<em1(IMPC)Wtsi>
Col4a3	Col4a3<tm1b(EUCOMM)Wtsi>
Col4a4	Col4a4<em1(IMPC)H>
Col4a5	Col4a5<tm1b(EUCOMM)Wtsi>
Col6a2	Col6a2<tm1.1(KOMP)Vlcg>
Col6a3	Col6a3<em1(IMPC)Tcp>
Col6a4	Col6a4<em1(IMPC)Bay>
Col8a1	Col8a1<tm1e.1(KOMP)Mbp>
Col9a2	Col9a2<tm1b(EUCOMM)Wtsi>
Col9a3	Col9a3<em1(IMPC)Tcp>
Colca2	Colca2<tm1b(NCOM)Mfgc>
Colec10	Colec10<em2(IMPC)Tcp>
Colec12	Colec12<em1(IMPC)Mbp>
Commd10	Commd10<tm1a(EUCOMM)Wtsi>
Commd9	Commd9<tm1b(KOMP)Wtsi>
Comt	Comt<tm1b(EUCOMM)Wtsi>
Copb1	Copb1<em1(IMPC)Mbp>
Copb2	Copb2<em1(IMPC)Bay>
Cops7a	Cops7a<tm1b(KOMP)Mbp>
Coq2	Coq2<tm1b(EUCOMM)Hmgu>
Coq3	Coq3<em1(IMPC)J>
Coq4	Coq4<tm1a(EUCOMM)Wtsi>
Coq6	Coq6<tm1b(EUCOMM)Hmgu>
Coq7	Coq7<em1(IMPC)Hmgu>
Coq8b	Coq8b<tm1b(EUCOMM)Hmgu>
Coq9	Coq9<tm1a(KOMP)Wtsi>
Coro1a	Coro1a<tm1.1(KOMP)Vlcg>
Coro1c	Coro1c<tm1a(KOMP)Wtsi>
Coro2b	Coro2b<em1(IMPC)J>
Coro6	Coro6<tm1e(EUCOMM)Wtsi>
Cotl1	Cotl1<tm1b(EUCOMM)Hmgu>
Cox15	Cox15<tm1.1(KOMP)Vlcg>
Cox16	Cox16<em1(IMPC)J>
Cox18	Cox18<em1(IMPC)J>
Cox19	Cox19<tm1b(EUCOMM)Hmgu>
Cox20	Cox20<em1(IMPC)Tcp>
Cox4i1	Cox4i1<tm1.1(KOMP)Vlcg>
Cox5b	Cox5b<tm2b(EUCOMM)Hmgu>
Cox6b1	Cox6b1<em1(IMPC)Tcp>
Cox7a1	Cox7a1<tm1b(EUCOMM)Wtsi>
Cox7a2	Cox7a2<tm1b(EUCOMM)Hmgu>
Cox7c	Cox7c<tm1b(KOMP)Mbp>
Cox8a	Cox8a<em1(IMPC)Marc>
Cp	Cp<tm1b(KOMP)Wtsi>
Cpa1	Cpa1<em1(IMPC)Marc>
Cpa2	Cpa2<tm1b(EUCOMM)Hmgu>
Cpa3	Cpa3<tm1.1(KOMP)Vlcg>
Cpa4	Cpa4<em1(IMPC)Marc>
Cpb1	Cpb1<tm1.1(KOMP)Vlcg>
Cpd	Cpd<em1(IMPC)J>
Cpe	Cpe<tm1b(EUCOMM)Hmgu>
Cpeb4	Cpeb4<tm1b(EUCOMM)Wtsi>
Cped1	Cped1<em1(IMPC)J>
Cpgi11865	Cpgi11865<tm1.1(NCC)WCS>
Cpgi1230	Cpgi1230<tm1.1(NCC)WCS>
Cpgi13101	Cpgi13101<tm1.1(NCC)WCS>
Cpgi13569	Cpgi13569<tm1.1(NCC)WCS>
Cpgi15342	Cpgi15342<tm1.1(NCC)WCS>
Cpgi15344	Cpgi15344<tm1.1(NCC)WCS>
Cpgi15497	Cpgi15497<tm1.1(NCC)WCS>
Cpgi19279	Cpgi19279<tm1.1(NCC)WCS>
Cpgi23001	Cpgi23001<tm1.1(NCC)WCS>
Cpgi399	Cpgi399<tm1.1(NCC)WCS>
Cpgi5176	Cpgi5176<tm1.1(NCC)WCS>
Cpgi5563	Cpgi5563<tm1.1(NCC)WCS>
Cpgi81	Cpgi81<tm1.1(NCC)WCS>
Cplane1	Cplane1<em1(IMPC)Tcp>
Cpn1	Cpn1<tm1b(KOMP)Wtsi>
Cpne5	Cpne5<tm2b(EUCOMM)Hmgu>
Cpne7	Cpne7<em1(IMPC)Mbp>
Cpq	Cpq<em1(IMPC)Tcp>
Cps1	Cps1<em1(IMPC)H>
Cpsf1	Cpsf1<em1(IMPC)Bay>
Cpsf3	Cpsf3<tm1a(EUCOMM)Wtsi>
Cpsf3	Cpsf3<tm1b(EUCOMM)Wtsi>
Cpsf4l	Cpsf4l<em1(IMPC)J>
Cpsf7	Cpsf7<em1(IMPC)J>
Cpt1a	Cpt1a<tm1.2(IMPC)Wtsi>
Cpt1c	Cpt1c<tm1b(EUCOMM)Wtsi>
Cpt2	Cpt2<tm1b(KOMP)Wtsi>
Cpvl	Cpvl<em1(IMPC)Tcp>
Cpxm1	Cpxm1<em1(IMPC)Tcp>
Cr1l	Cr1l<tm1b(KOMP)Wtsi>
Crabp1	Crabp1<tm1b(EUCOMM)Wtsi>
Crabp2	Crabp2<em1(IMPC)Mbp>
Cracd	Cracd<em1(IMPC)J>
Cracdl	Cracdl<tm1b(KOMP)Wtsi>
Cracr2a	Cracr2a<tm1.1(KOMP)Vlcg>
Cramp1l	Cramp1l<em1(IMPC)Bay>
Crb2	Crb2<tm1a(KOMP)Wtsi>
Crbn	Crbn<tm1b(KOMP)Wtsi>
Crcp	Crcp<em1(IMPC)J>
Creb3	Creb3<tm1.1(KOMP)Vlcg>
Creb3l1	Creb3l1<tm1e(EUCOMM)Wtsi>
Crebzf	Crebzf<em1(IMPC)J>
Creg2	Creg2<em1(IMPC)J>
Creld2	Creld2<tm1b(EUCOMM)Hmgu>
Crim1	Crim1<em1(IMPC)Wtsi>
Crip1	Crip1<em1(IMPC)Wtsi>
Crip2	Crip2<tm1a(EUCOMM)Wtsi>
Crip3	Crip3<tm1b(KOMP)Mbp>
Cript	Cript<tm1.1(KOMP)Vlcg>
Crisp2	Crisp2<em1(IMPC)Mbp>
Crisp3	Crisp3<em1(IMPC)Mhzh>
Crispld2	Crispld2<tm1.1(KOMP)Vlcg>
Crlf2	Crlf2<em1(IMPC)Mbp>
Crlf3	Crlf3<em1(IMPC)Wtsi>
Crlf3	Crlf3<tm1a(KOMP)Wtsi>
Crlf3	Crlf3<tm1b(KOMP)Wtsi>
Crls1	Crls1<tm1a(EUCOMM)Wtsi>
Crot	Crot<em1(IMPC)KMPC>
Crtac1	Crtac1<em1(IMPC)H>
Crtc3	Crtc3<tm1b(KOMP)Wtsi>
Crx	Crx<em1(IMPC)Ccpcz>
Cry1	Cry1<em1(IMPC)H>
Cryab	Cryab<tm1a(EUCOMM)Hmgu>
Cryba2	Cryba2<em1(IMPC)Bay>
Crybb3	Crybb3<tm1.1(KOMP)Vlcg>
Crybg1	Crybg1<tm1b(KOMP)Wtsi>
Crygc	Crygc<tm1.1(KOMP)Vlcg>
Cryge	Cryge<tm2b(EUCOMM)Wtsi>
Crygn	Crygn<em1(IMPC)Hmgu>
Crygs	Crygs<tm1b(KOMP)Wtsi>
Crym	Crym<tm1b(KOMP)Wtsi>
Cryzl2	Cryzl2<em1(IMPC)Marc>
Cs	Cs<tm1.1(KOMP)Wtsi>
Csf2	Csf2<tm1b(KOMP)Mbp>
Csf2rb	Csf2rb<tm2b(EUCOMM)Hmgu>
Csf3r	Csf3r<tm1.1(KOMP)Vlcg>
Csk	Csk<tm2b(EUCOMM)Hmgu>
Csmd1	Csmd1<em1(IMPC)Wtsi>
Csmd3	Csmd3<em1(IMPC)Mbp>
Csnk1g1	Csnk1g1<em1(IMPC)J>
Csnk1g2	Csnk1g2<tm1b(EUCOMM)Wtsi>
Csnk1g3	Csnk1g3<tm1a(EUCOMM)Wtsi>
Csnk2a2	Csnk2a2<em1(IMPC)Mbp>
Cspg4	Cspg4<tm1b(KOMP)Wtsi>
Cspp1	Cspp1<em1(IMPC)J>
Csrp1	Csrp1<em1(IMPC)Bay>
Cst3	Cst3<tm1b(EUCOMM)Wtsi>
Cst9	Cst9<tm1.1(KOMP)Vlcg>
Cstad	Cstad<em1(IMPC)J>
Cstb	Cstb<tm1b(EUCOMM)Wtsi>
Cstdc1	Cstdc1<tm2b(EUCOMM)Wtsi>
Cstdc2	Cstdc2<em1(IMPC)Tcp>
Cstdc3	Cstdc3<em1(IMPC)Tcp>
Cstf1	Cstf1<em1(IMPC)J>
Cstf2	Cstf2<em1(IMPC)Bay>
Cstf3	Cstf3<tm2b(EUCOMM)Hmgu>
Ct55	Ct55<em1(IMPC)Wtsi>
Ctag2l2	Ctag2l2<tm1.1(KOMP)Vlcg>
Ctbp2	Ctbp2<em1(IMPC)Bay>
Ctbs	Ctbs<em1(IMPC)J>
Ctc1	Ctc1<tm1b(KOMP)Wtsi>
Ctcf	Ctcf<tm1a(EUCOMM)Wtsi>
Ctdp1	Ctdp1<em1(IMPC)KMPC>
Ctdsp1	Ctdsp1<tm1b(EUCOMM)Wtsi>
Ctdspl	Ctdspl<tm1.1(KOMP)Mbp>
Ctdspl2	Ctdspl2<tm2b(KOMP)Wtsi>
Ctf2	Ctf2<em1(IMPC)J>
Cth	Cth<tm1b(EUCOMM)Hmgu>
Ctif	Ctif<em1(IMPC)J>
Ctla2b	Ctla2b<tm1.1(NCOM)Mfgc>
Ctnnbip1	Ctnnbip1<tm1b(EUCOMM)Wtsi>
Ctps	Ctps<em1(IMPC)Tcp>
Ctps2	Ctps2<em3(IMPC)H>
Ctr9	Ctr9<tm1b(EUCOMM)Wtsi>
Ctrc	Ctrc<tm1b(EUCOMM)Hmgu>
Cts6	Cts6<tm1b(KOMP)Wtsi>
Ctsa	Ctsa<tm2b(EUCOMM)Hmgu>
Ctsd	Ctsd<tm1b(EUCOMM)Wtsi>
Ctsh	Ctsh<tm1b(KOMP)Wtsi>
Ctsj	Ctsj<em1(IMPC)J>
Ctsk	Ctsk<tm1b(EUCOMM)Hmgu>
Ctsm	Ctsm<tm1(KOMP)Wtsi>
Ctso	Ctso<tm2b(KOMP)Wtsi>
Cttn	Cttn<tm1b(EUCOMM)Hmgu>
Cttnbp2	Cttnbp2<tm1b(KOMP)Wtsi>
Cttnbp2nl	Cttnbp2nl<em1(IMPC)J>
Ctu2	Ctu2<tm1(KOMP)Wtsi>
Cubn	Cubn<tm1b(EUCOMM)Hmgu>
Cuedc1	Cuedc1<em1(IMPC)J>
Cul2	Cul2<em1(IMPC)H>
Cul4a	Cul4a<tm1b(EUCOMM)Hmgu>
Cul5	Cul5<tm1.1(KOMP)Vlcg>
Cul9	Cul9<em1(IMPC)Ccpcz>
Cuta	Cuta<em1(IMPC)Mbp>
Cutal	Cutal<tm1a(EUCOMM)Wtsi>
Cwc22	Cwc22<em1(IMPC)Mbp>
Cwc27	Cwc27<tm1b(KOMP)Wtsi>
Cwh43	Cwh43<em1(IMPC)J>
Cx3cl1	Cx3cl1<em3(IMPC)Ics>
Cx3cr1	Cx3cr1<em1(IMPC)Mbp>
Cxadr	Cxadr<em1(IMPC)Mbp>
Cxcl1	Cxcl1<em1(IMPC)Mbp>
Cxcl12	Cxcl12<tm1.1(KOMP)Vlcg>
Cxcl17	Cxcl17<tm1b(EUCOMM)Wtsi>
Cxcl2	Cxcl2<em1(IMPC)J>
Cxcl3	Cxcl3<tm1.1(KOMP)Vlcg>
Cxcl5	Cxcl5<em1(IMPC)KMPC>
Cxcl9	Cxcl9<tm1b(EUCOMM)Wtsi>
Cxcr1	Cxcr1<tm1a(EUCOMM)Wtsi>
Cxcr2	Cxcr2<tm1a(EUCOMM)Wtsi>
Cxxc4	Cxxc4<em1(IMPC)J>
Cyb561	Cyb561<tm1a(EUCOMM)Wtsi>
Cyb561	Cyb561<tm1b(EUCOMM)Wtsi>
Cyb561a3	Cyb561a3<tm2b(EUCOMM)Hmgu>
Cyb561d2	Cyb561d2<tm1b(EUCOMM)Wtsi>
Cyb5b	Cyb5b<tm1b(EUCOMM)Hmgu>
Cyb5d1	Cyb5d1<tm1.1(KOMP)Vlcg>
Cyb5d2	Cyb5d2<tm1.1(KOMP)Wtsi>
Cyb5r2	Cyb5r2<tm1b(EUCOMM)Hmgu>
Cyb5r3	Cyb5r3<tm1b(KOMP)Wtsi>
Cyba	Cyba<tm1a(EUCOMM)Wtsi>
Cybb	Cybb<tm2b(KOMP)Wtsi>
Cybc1	Cybc1<tm1a(KOMP)Wtsi>
Cybrd1	Cybrd1<tm1b(EUCOMM)Hmgu>
Cyfip2	Cyfip2<tm1a(EUCOMM)Wtsi>
Cygb	Cygb<tm1b(EUCOMM)Wtsi>
Cyld	Cyld<em2(IMPC)Marc>
Cyp11a1	Cyp11a1<tm1b(EUCOMM)Hmgu>
Cyp17a1	Cyp17a1<tm1b(EUCOMM)Wtsi>
Cyp19a1	Cyp19a1<tm1b(EUCOMM)Hmgu>
Cyp20a1	Cyp20a1<tm1a(EUCOMM)Wtsi>
Cyp21a1	Cyp21a1<em1(IMPC)Tcp>
Cyp27a1	Cyp27a1<tm1.1(KOMP)Vlcg>
Cyp27b1	Cyp27b1<tm1b(EUCOMM)Hmgu>
Cyp2ab1	Cyp2ab1<tm1b(KOMP)Wtsi>
Cyp2b13	Cyp2b13<tm1b(KOMP)Wtsi>
Cyp2b9	Cyp2b9<em1(IMPC)Hmgu>
Cyp2c23	Cyp2c23<tm1b(EUCOMM)Hmgu>
Cyp2d22	Cyp2d22<em1(IMPC)Tcp>
Cyp2e1	Cyp2e1<tm1b(KOMP)Wtsi>
Cyp2f2	Cyp2f2<em1(IMPC)H>
Cyp2r1	Cyp2r1<tm1b(EUCOMM)Wtsi>
Cyp2u1	Cyp2u1<tm1b(EUCOMM)Wtsi>
Cyp39a1	Cyp39a1<em1(IMPC)Ccpcz>
Cyp3a11	Cyp3a11<tm1a(KOMP)Wtsi>
Cyp3a41b	Cyp3a41b<tm1b(KOMP)Wtsi>
Cyp3a59	Cyp3a59<em1(IMPC)Marc>
Cyp4b1	Cyp4b1<tm1b(KOMP)Wtsi>
Cyp4f14	Cyp4f14<tm1b(EUCOMM)Hmgu>
Cyp4f16	Cyp4f16<tm1b(EUCOMM)Hmgu>
Cyp4f16	Cyp4f16<tm1b(KOMP)Wtsi>
Cyp4f18	Cyp4f18<em1(IMPC)Wtsi>
Cyp4f39	Cyp4f39<em1(IMPC)J>
Cyp4v3	Cyp4v3<em1(IMPC)Mbp>
Cyp7a1	Cyp7a1<tm1b(EUCOMM)Wtsi>
Cyp7b1	Cyp7b1<tm1b(EUCOMM)Wtsi>
Cyren	Cyren<tm1.1(KOMP)Vlcg>
Cyrib	Cyrib<tm1b(KOMP)Wtsi>
Cysltr1	Cysltr1<em1(IMPC)Mbp>
Cysltr2	Cysltr2<em1(IMPC)Mbp>
Cystm1	Cystm1<tm1b(EUCOMM)Hmgu>
Cytip	Cytip<tm1b(KOMP)Wtsi>
D130043K22Rik	D130043K22Rik<tm1b(KOMP)Wtsi>
D16Ertd472e	D16Ertd472e<tm1b(EUCOMM)Wtsi>
D1Pas1	D1Pas1<tm1(KOMP)Vlcg>
D5Ertd579e	D5Ertd579e<em1(IMPC)J>
D630023F18Rik	D630023F18Rik<tm1b(KOMP)Wtsi>
D630045J12Rik	D630045J12Rik<tm1b(KOMP)Wtsi>
D6Wsu163e	D6Wsu163e<tm1b(EUCOMM)Wtsi>
D7Ertd443e	D7Ertd443e<tm2a(KOMP)Wtsi>
D930020B18Rik	D930020B18Rik<tm1.1(KOMP)Vlcg>
D930028M14Rik	D930028M14Rik<tm1a(EUCOMM)Wtsi>
Daam1	Daam1<tm1b(EUCOMM)Hmgu>
Daam2	Daam2<tm1a(KOMP)Wtsi>
Daam2	Daam2<tm1b(KOMP)Wtsi>
Dach1	Dach1<tm1b(KOMP)Wtsi>
Dact2	Dact2<tm1b(EUCOMM)Wtsi>
Dact3	Dact3<tm1b(KOMP)Wtsi>
Dagla	Dagla<tm1a(EUCOMM)Wtsi>
Dalrd3	Dalrd3<em1(IMPC)J>
Dap	Dap<tm1a(KOMP)Mbp>
Dap3	Dap3<em1(IMPC)J>
Dapk1	Dapk1<tm1b(EUCOMM)Hmgu>
Dapk2	Dapk2<tm1b(EUCOMM)Wtsi>
Dars2	Dars2<tm1a(KOMP)Wtsi>
Daxx	Daxx<em1(IMPC)Mbp>
Dazl	Dazl<em1(IMPC)Bay>
Dbf4	Dbf4<tm1b(KOMP)Wtsi>
Dbil5	Dbil5<tm1(KOMP)Wtsi>
Dbn1	Dbn1<em1(IMPC)Bay>
Dbn1	Dbn1<em1(IMPC)J>
Dbn1	Dbn1<em2(IMPC)Mbp>
Dbn1	Dbn1<tm1a(KOMP)Wtsi>
Dbn1	Dbn1<tm1b(KOMP)Wtsi>
Dbndd2	Dbndd2<tm1b(EUCOMM)Wtsi>
Dbnl	Dbnl<tm1b(KOMP)Wtsi>
Dbpht2	Dbpht2<em1(IMPC)J>
Dbr1	Dbr1<tm1.1(KOMP)Vlcg>
Dbx2	Dbx2<em1(IMPC)Bay>
Dcaf10	Dcaf10<tm1.1(KOMP)Vlcg>
Dcaf11	Dcaf11<tm1a(KOMP)Wtsi>
Dcaf12	Dcaf12<em1(IMPC)Ccpcz>
Dcaf6	Dcaf6<em1(IMPC)Mbp>
Dcaf7	Dcaf7<tm1b(EUCOMM)Wtsi>
Dcaf8	Dcaf8<em1(IMPC)Ccpcz>
Dcakd	Dcakd<tm1b(EUCOMM)Hmgu>
Dcbld2	Dcbld2<tm1a(KOMP)Wtsi>
Dcc	Dcc<tm1b(NCOM)Mfgc>
Dcdc2b	Dcdc2b<tm1b(KOMP)Wtsi>
Dcdc2c	Dcdc2c<tm1a(KOMP)Wtsi>
Dclk1	Dclk1<tm1a(EUCOMM)Wtsi>
Dclk2	Dclk2<em1(IMPC)J>
Dcn	Dcn<em1(IMPC)Wtsi>
Dcp2	Dcp2<tm1b(KOMP)Wtsi>
Dcps	Dcps<tm1b(EUCOMM)Hmgu>
Dct	Dct<tm1b(KOMP)Mbp>
Dctd	Dctd<em1(IMPC)Marc>
Dctn1	Dctn1<tm1a(EUCOMM)Wtsi>
Dctn2	Dctn2<tm1b(EUCOMM)Hmgu>
Dctn4	Dctn4<em1(IMPC)Wtsi>
Dctn5	Dctn5<tm2a(KOMP)Wtsi>
Dctn6	Dctn6<em1(IMPC)J>
Dctpp1	Dctpp1<em1(IMPC)Marc>
Dcun1d3	Dcun1d3<em1(IMPC)Wtsi>
Dcx	Dcx<tm1a(EUCOMM)Wtsi>
Dcxr	Dcxr<tm1.1(KOMP)Vlcg>
Ddah1	Ddah1<tm2a(EUCOMM)Wtsi>
Ddah2	Ddah2<tm1.1(KOMP)Vlcg>
Ddb1	Ddb1<em1(IMPC)Ccpcz>
Ddc	Ddc<em1(IMPC)Hmgu>
Ddhd1	Ddhd1<tm1a(KOMP)Wtsi>
Ddi2	Ddi2<tm1b(EUCOMM)Hmgu>
Ddias	Ddias<em1(IMPC)Mbp>
Ddit3	Ddit3<tm1.1(KOMP)Vlcg>
Ddost	Ddost<tm1.1(KOMP)Vlcg>
Ddr1	Ddr1<tm1b(EUCOMM)Hmgu>
Ddrgk1	Ddrgk1<tm1b(EUCOMM)Hmgu>
Ddt	Ddt<tm1.1(KOMP)Vlcg>
Ddx1	Ddx1<tm1b(EUCOMM)Hmgu>
Ddx19b	Ddx19b<em1(IMPC)Mbp>
Ddx21	Ddx21<em1(IMPC)Bay>
Ddx23	Ddx23<em1(IMPC)Wtsi>
Ddx24	Ddx24<em1(IMPC)Mbp>
Ddx27	Ddx27<tm1a(KOMP)Wtsi>
Ddx31	Ddx31<em1(IMPC)J>
Ddx39a	Ddx39a<tm1b(KOMP)Wtsi>
Ddx41	Ddx41<tm1b(KOMP)Wtsi>
Ddx42	Ddx42<tm1b(EUCOMM)Wtsi>
Ddx43	Ddx43<tm1b(EUCOMM)Wtsi>
Ddx46	Ddx46<em1(IMPC)Tcp>
Ddx51	Ddx51<tm1a(KOMP)Wtsi>
Ddx54	Ddx54<tm1.1(KOMP)Vlcg>
Ddx55	Ddx55<tm1a(EUCOMM)Wtsi>
Ddx56	Ddx56<tm1e(EUCOMM)Wtsi>
Ddx58	Ddx58<em1(IMPC)J>
Ddx58	Ddx58<em1(IMPC)Mbp>
Ddx59	Ddx59<em1(IMPC)J>
Ddx6	Ddx6<em1(IMPC)Mbp>
Decr2	Decr2<tm1b(EUCOMM)Wtsi>
Def6	Def6<tm1a(EUCOMM)Wtsi>
Defb14	Defb14<tm1b(KOMP)Wtsi>
Defb20	Defb20<tm1b(EUCOMM)Hmgu>
Defb22	Defb22<tm1a(KOMP)Wtsi>
Defb30	Defb30<tm2b(KOMP)Wtsi>
Defb43	Defb43<tm1b(KOMP)Wtsi>
Defb47	Defb47<tm1b(EUCOMM)Wtsi>
Dele1	Dele1<em2(IMPC)Ccpcz>
Denn2b	Denn2b<em1(IMPC)J>
Dennd1a	Dennd1a<em1(IMPC)Mbp>
Dennd1b	Dennd1b<tm1a(EUCOMM)Hmgu>
Dennd1c	Dennd1c<tm1a(EUCOMM)Wtsi>
Dennd1c	Dennd1c<tm1b(EUCOMM)Wtsi>
Dennd2c	Dennd2c<tm1b(KOMP)Wtsi>
Dennd2d	Dennd2d<tm2b(KOMP)Mbp>
Dennd4c	Dennd4c<tm1b(EUCOMM)Wtsi>
Dennd5b	Dennd5b<em1(IMPC)Tcp>
Dennd6a	Dennd6a<em1(IMPC)J>
Dennd6b	Dennd6b<em1(IMPC)J>
Denr	Denr<tm1b(KOMP)Wtsi>
Depdc1a	Depdc1a<em1(IMPC)J>
Depdc5	Depdc5<tm1b(EUCOMM)Hmgu>
Depdc7	Depdc7<tm1b(EUCOMM)Wtsi>
Deptor	Deptor<tm1b(EUCOMM)Wtsi>
Dera	Dera<em1(IMPC)Bay>
Derl2	Derl2<tm1b(EUCOMM)Hmgu>
Deup1	Deup1<tm1.1(KOMP)Vlcg>
Dffb	Dffb<em1(IMPC)Wtsi>
Dgat2l6	Dgat2l6<tm1b(KOMP)Wtsi>
Dgcr2	Dgcr2<tm1b(EUCOMM)Wtsi>
Dgkb	Dgkb<em1(IMPC)J>
Dgkd	Dgkd<em1(IMPC)H>
Dgke	Dgke<em1(IMPC)Tcp>
Dgkh	Dgkh<em1(IMPC)J>
Dgki	Dgki<em1(IMPC)Wtsi>
Dgkk	Dgkk<em1(IMPC)Ics>
Dgkq	Dgkq<tm1b(KOMP)Wtsi>
Dguok	Dguok<em1(IMPC)J>
Dhcr24	Dhcr24<tm1a(EUCOMM)Wtsi>
Dhcr7	Dhcr7<em1(IMPC)Mbp>
Dhdds	Dhdds<tm1b(KOMP)Wtsi>
Dhfr	Dhfr<tm1b(EUCOMM)Wtsi>
Dhodh	Dhodh<tm1b(EUCOMM)Wtsi>
Dhps	Dhps<tm2a(EUCOMM)Wtsi>
Dhrs11	Dhrs11<em1(IMPC)J>
Dhrs2	Dhrs2<tm1a(KOMP)Wtsi>
Dhrs7c	Dhrs7c<em1(IMPC)Wtsi>
Dhtkd1	Dhtkd1<em1(IMPC)J>
Dhx16	Dhx16<tm1b(EUCOMM)Wtsi>
Dhx29	Dhx29<tm1.1(KOMP)Vlcg>
Dhx30	Dhx30<tm1.1(KOMP)Vlcg>
Dhx33	Dhx33<tm1b(KOMP)Wtsi>
Dhx35	Dhx35<tm1b(EUCOMM)Wtsi>
Dhx37	Dhx37<em1(IMPC)J>
Dhx38	Dhx38<em1(IMPC)J>
Dhx40	Dhx40<tm1b(KOMP)Wtsi>
Dhx58	Dhx58<em1(IMPC)J>
Dhx8	Dhx8<em1(IMPC)Mbp>
Diaph2	Diaph2<tm1b(EUCOMM)Hmgu>
Diaph3	Diaph3<tm1b(KOMP)Mbp>
Dicer1	Dicer1<tm1b(EUCOMM)Wtsi>
Dio1	Dio1<em1(IMPC)Hmgu>
Dip2a	Dip2a<tm2b(KOMP)Wtsi>
Dip2b	Dip2b<tm1a(EUCOMM)Wtsi>
Dip2c	Dip2c<em1(IMPC)Tcp>
Dipk1a	Dipk1a<tm1a(EUCOMM)Wtsi>
Dipk1c	Dipk1c<em1(IMPC)J>
Dipk2b	Dipk2b<em1(IMPC)Mbp>
Dis3	Dis3<tm1e.1(EUCOMM)Hmgu>
Disc1	Disc1<em1(IMPC)Mbp>
Disp3	Disp3<em1(IMPC)Mbp>
Dixdc1	Dixdc1<tm1.1(KOMP)Vlcg>
Dkk4	Dkk4<tm1.1(KOMP)Vlcg>
Dkkl1	Dkkl1<tm1b(KOMP)Wtsi>
Dlat	Dlat<em1(IMPC)J>
Dlec1	Dlec1<tm1b(EUCOMM)Wtsi>
Dleu7	Dleu7<tm1.1(KOMP)Vlcg>
Dlg2	Dlg2<tm1a(EUCOMM)Wtsi>
Dlg3	Dlg3<tm1a(EUCOMM)Wtsi>
Dlg4	Dlg4<tm1e(EUCOMM)Wtsi>
Dlg5	Dlg5<tm1b(EUCOMM)Wtsi>
Dlgap1	Dlgap1<em1(IMPC)Tcp>
Dlgap2	Dlgap2<em1(IMPC)Mhzh>
Dlgap4	Dlgap4<tm1b(KOMP)Wtsi>
Dlk1	Dlk1<em1(IMPC)Wtsi>
Dlst	Dlst<em1(IMPC)Hmgu>
Dlx3	Dlx3<em1(IMPC)Mbp>
Dmac2l	Dmac2l<tm1b(EUCOMM)Hmgu>
Dmap1	Dmap1<tm1.1(KOMP)Vlcg>
Dmd	Dmd<em1(IMPC)Hmgu>
Dmgdh	Dmgdh<tm1a(KOMP)Wtsi>
Dmp1	Dmp1<tm1.1(KOMP)Vlcg>
Dmxl2	Dmxl2<tm1a(EUCOMM)Wtsi>
Dnaaf1	Dnaaf1<em1(IMPC)J>
Dnaaf2	Dnaaf2<tm1.1(KOMP)Vlcg>
Dnaaf4	Dnaaf4<tm1b(EUCOMM)Hmgu>
Dnah1	Dnah1<tm1b(EUCOMM)Hmgu>
Dnah10	Dnah10<em1(IMPC)Bay>
Dnah17	Dnah17<tm1e(KOMP)Wtsi>
[truncated: 5,827 more rows]
