# Supplementary material for: Pleiotropy data resource as a primer for investigating co-morbidities/multi-morbidities and their role in disease
Source: Mamm Genome. 2021 Sep 15;33(1):135–42. doi: 10.1007/s00335-021-09917-w (PMC8913486; doi:10.1007/s00335-021-09917-w)
Supplement: Supplementary file 3 — Supplementary file3 (XLSX 445 kb) List of genes with continuous measurements used to show the relationship between the total effect size of gene-trait associations including Euclidean score versus the degree of pleiotropy used to create Fig. 3d [file 335_2021_9917_MOESM3_ESM.xlsx]

## Sheet: SupT3.GeneHitList
		Effect size
Gene	MGI id	min	1st quantile	median	3rd quantile	max	mean	sd	euclideanScore	Degree of Pleiotropy
Kiss1r	MGI:2148793	0.453845	0.867818	1.18836	2.1196	3.67739	1.79636	1.29556	10.0665	21
Tmod2	MGI:1355335	0.589788	1.73951	2.39002	3.11462	4.6989	2.39172	0.990361	11.8213	21
Clpp	MGI:1858213	0.360948	0.804986	1.75417	3.41186	4.51203	2.02027	1.32652	10.7268	20
Cyp19a1	MGI:88587	0.371313	0.842441	1.55858	1.79443	2.28454	1.38651	0.571665	6.68263	20
Dmd	MGI:94909	0.0852179	0.822864	1.47476	2.84221	3.99209	2.52098	3.50825	18.9988	20
Gatm	MGI:1914342	0.340226	0.930876	1.13664	1.44364	1.48504	1.61209	1.34654	9.2966	20
Mamld1	MGI:3045303	0.313136	1.07495	1.29391	3.20599	4.24564	1.95753	1.29805	10.4236	20
Neurod2	MGI:107755	0.835316	1.32377	1.63446	2.5355	4.14093	2.16199	1.28904	11.4626	20
Ppp1r9b	MGI:2387581	0.729826	0.958834	1.56882	2.33412	2.78757	1.69135	0.702358	8.16002	20
Slc29a3	MGI:1918529	0.479	1.64166	3.15033	5.66485	8.73565	4.05698	3.86142	24.7484	20
Adcy1	MGI:99677	0.0510759	1.06783	2.1007	2.92052	4.03616	2.02377	1.23928	10.2694	19
Aspa	MGI:87914	1.03268	1.69935	2.08144	2.37615	2.72854	2.0244	0.882728	9.58599	19
Gnb2	MGI:95784	0.642626	1.59788	2.23389	6.4761	11.2963	4.48721	3.78155	25.2976	19
Hdgfl3	MGI:1352760	0.99578	1.24638	1.41764	1.62671	1.97132	1.43015	0.374219	6.43287	19
Lmod3	MGI:2444169	0.264241	1.31185	2.34765	4.50391	7.63907	3.00074	2.03127	15.6638	19
Npepps	MGI:1101358	0.577766	0.967337	1.18272	2.51963	3.43835	1.96373	1.54678	10.7858	19
Bach2	MGI:894679	1.05514	1.58111	2.12424	2.55995	2.74481	2.27643	0.986308	11.0511	18
Gria1	MGI:95808	0.33133	1.32048	1.70088	3.77416	4.98325	3.01196	2.63555	19.429	18
Ighmbp2	MGI:99954	0.37685	0.752469	1.08253	1.4584	2.43983	1.15947	0.542446	5.40378	18
Nab2	MGI:107563	0.977194	1.29446	1.77253	2.58645	3.69429	1.96805	0.825913	9.01744	18
Pepd	MGI:97542	0.52484	1.08564	1.37146	1.67055	2.04172	1.44371	0.679679	6.9222	18
Pitx3	MGI:1100498	0.0971254	0.893694	1.58146	2.24487	3.84796	1.58768	0.979341	7.85354	18
Strbp	MGI:104626	0.610324	1.63092	2.18392	2.58656	2.95201	2.09938	0.84521	9.5644	18
Tnks	MGI:1341087	0.662442	0.953337	1.55721	2.39567	3.9288	1.76308	0.922369	8.39136	18
Ythdc2	MGI:2448561	0.115089	0.586302	1.08253	1.1408	1.6596	0.982949	0.445247	4.55649	18
Agl	MGI:1924809	0.341523	0.874572	1.9088	4.72947	8.05084	6.97269	12.676	58.2874	17
Far2	MGI:2687035	0.0236878	0.424109	0.636829	0.739321	1.19694	0.625194	0.278474	2.80812	17
Krtap17-1	MGI:1925164	0.115107	0.767991	1.4312	1.62837	2.37776	1.21561	0.625141	5.60125	17
Nek1	MGI:97303	0.931754	1.51641	2.42193	5.24933	10.052	4.21979	3.88478	23.3276	17
Ube2j2	MGI:2153608	0.362754	0.837717	1.33952	1.70744	2.79699	1.45296	0.780532	6.75545	17
Aak1	MGI:1098687	0.617075	1.01644	1.13323	1.84897	3.07701	1.69822	1.22655	8.28912	16
Cystm1	MGI:1913310	0.549128	0.78153	0.804496	1.0238	1.21994	0.843599	0.251679	3.51236	16
Dyrk1b	MGI:1330302	0.049293	0.530765	2.16791	3.75242	6.13763	2.38158	2.00456	12.2892	16
Fbxo10	MGI:2686937	0.128472	0.558014	0.766954	1.40194	1.86443	0.934108	0.544803	4.29105	16
Fndc3a	MGI:1196463	0.10841	0.467395	0.918894	1.41568	2.06482	0.997724	0.649737	4.71801	16
Gh	MGI:95707	0.858555	1.05342	2.48414	3.65704	5.65156	3.10744	2.72148	16.2971	16
Herc1	MGI:2384589	0.279947	1.09046	1.76019	2.21648	3.53838	1.75061	0.971714	8.90128	16
Hpca	MGI:1336200	0.65234	1.82782	2.32966	2.93037	3.24857	2.32781	0.727578	9.7283	16
Lrrk1	MGI:2142227	0.27758	1.07421	1.58826	4.73433	9.34767	3.1017	3.22929	17.6169	16
Macrod2	MGI:1920149	0.437484	1.11348	1.25433	1.63868	1.84687	1.38181	0.689047	6.51463	16
Mir129-2	MGI:3618711	0.234028	0.687322	1.00252	1.29544	1.69905	1.00329	0.40126	4.30355	16
Myo6	MGI:104785	1.80722	2.54743	3.30821	12.0862	17.6928	7.425	6.02635	37.7736	16
Tmem203	MGI:2443597	0.566402	1.12965	2.30416	3.42358	4.42922	2.27897	1.29549	10.4055	16
Tmem240	MGI:3648074	0.404051	1.18519	2.31746	2.66176	2.89585	1.97922	0.876016	8.61326	16
Trh	MGI:98823	0.765351	1.02191	1.2458	1.82615	2.42153	1.41848	0.542331	6.05022	16
Chn1	MGI:1915674	0.033385	1.10883	1.89351	2.48971	3.31965	1.82359	0.968129	7.93752	15
Colca2	MGI:2685530	0.567933	1.02881	1.49148	2.30312	3.88389	1.74414	1.04062	7.79686	15
Gnao1	MGI:95775	0.3528	0.915169	1.51407	1.80704	2.27596	1.34522	0.556656	5.61093	15
Hsd17b1	MGI:105077	0.065906	1.15308	1.39972	2.03455	3.31839	1.58721	0.843098	6.90941	15
Kansl1	MGI:1923969	0.700392	0.986068	1.10487	1.66598	1.86961	1.50239	0.895935	6.71531	15
Kcnc3	MGI:96669	1.07357	1.41446	1.50058	1.91299	2.19215	1.61347	0.340897	6.9882	15
Nxn	MGI:109331	0.15244	0.812813	1.10035	1.7193	2.56891	1.20127	0.632375	5.88353	15
Ptchd1	MGI:2685233	0.366684	1.4809	2.06517	2.75489	3.77144	2.18839	0.982421	9.23838	15
Shisa7	MGI:3605641	0.0770798	0.938898	1.67748	1.89616	2.04991	1.37865	0.628738	5.83476	15
Sorl1	MGI:1202296	0.89101	1.06735	1.24909	1.48039	1.64405	1.22573	0.350858	4.92539	15
Sun1	MGI:1924303	0.413734	0.94096	2.52409	4.94965	6.03513	2.97218	2.13042	14.0018	15
Tnfrsf1a	MGI:1314884	0.2331	0.795652	1.33675	1.82326	2.8446	1.34509	0.744973	6.10517	15
Ube3a	MGI:105098	0.359891	0.892294	1.20729	1.6915	2.30131	1.31265	0.537833	6.15994	15
Vsig4	MGI:2679720	0.261124	1.41299	1.68947	2.27254	2.80523	1.73056	0.790672	7.32631	15
Adgrf5	MGI:2182928	0.604514	1.50473	2.96904	4.11208	5.25388	3.48453	2.82611	16.5474	14
Cbarp	MGI:1354170	0.743019	1.09814	1.29143	1.94033	2.92726	1.52874	0.646034	6.17612	14
Ckb	MGI:88407	0.947127	1.1623	1.56182	2.02476	2.02476	2.37182	2.0401	11.5266	14
Dtx1	MGI:1352744	0.727653	1.37233	1.52612	2.1426	2.4468	1.63284	0.53423	6.40598	14
Fbxo11	MGI:2147134	0.860048	1.14003	1.57103	1.81635	2.16764	1.47305	0.54505	5.85151	14
Ghrh	MGI:95709	0.120742	1.44408	3.46938	8.27796	11.3837	4.48554	3.93781	21.9832	14
Gnb1	MGI:95781	0.557244	1.14953	1.52301	1.75008	1.83585	1.40305	0.400473	5.44467	14
Hip1	MGI:1099804	1.29376	2.08103	2.45162	3.61437	4.26506	2.80133	1.03978	11.1319	14
Itch	MGI:1202301	1.33232	1.81437	2.4735	2.78467	3.68043	2.41613	0.742985	9.42887	14
Neurl4	MGI:1921092	0.173198	0.72978	1.02936	1.2484	1.34827	1.23625	1.03381	5.94055	14
Nlgn3	MGI:2444609	0.97831	1.30306	3.75641	4.60792	5.22513	3.11654	1.73579	13.2343	14
Prg4	MGI:1891344	0.571375	1.39007	1.63732	3.46142	3.79724	2.02755	1.09436	8.55119	14
Sez6l	MGI:1935121	0.67561	1.25895	1.6018	1.71407	2.34269	1.53691	0.492511	6.01853	14
Sik3	MGI:2446296	0.530587	1.42548	1.74452	2.38191	3.81563	1.92902	0.894358	7.90531	14
Sipa1l1	MGI:2443679	0.704615	2.20545	6.14695	8.71548	10.1298	5.62109	3.09259	23.8052	14
Camsap3	MGI:1916947	0.455433	0.834399	1.61574	2.95104	3.68186	1.82722	1.11391	7.63499	13
Cbx6	MGI:3512628	0.402585	1.00939	1.48597	1.77457	2.81968	1.51284	0.73121	6.01407	13
Clptm1l	MGI:2442892	0.322082	0.695298	1.11261	1.77676	2.37249	1.24663	0.648338	5.02465	13
Cpgi5563	MGI:5670665	0.68721	0.815983	1.14967	1.32258	1.91756	1.17349	0.402741	4.45516	13
Ctsa	MGI:97748	0.877757	1.50546	1.70462	3.10925	4.87575	2.32794	1.26106	9.46226	13
Dbnl	MGI:700006	0.0224821	0.627249	0.877954	1.23911	1.64859	0.845555	0.538623	3.57434	13
Ehmt1	MGI:1924933	1.62413	1.6435	1.64686	1.96113	2.43209	1.68866	0.596604	6.42975	13
Fam160a2	MGI:1921599	0.828873	1.09721	1.10252	1.30006	1.39754	1.12947	0.218925	4.14238	13
Gimap6	MGI:1918876	0.0890659	1.1861	1.5634	2.41913	3.50062	2.11999	1.91816	10.1281	13
Hbs1l	MGI:1891704	0.148642	1.00512	1.29522	1.95878	2.40098	1.36696	0.635427	5.39785	13
Hgsnat	MGI:1196297	0.863793	0.965876	1.80169	2.04129	2.34173	1.57664	0.574401	6.02283	13
Mbd5	MGI:2138934	0.720873	0.844651	0.964911	1.11833	1.29997	1.00568	0.259758	3.736	13
Pcyox1l	MGI:3606062	0.128629	0.651367	1.29739	1.53301	1.58487	1.075	0.532149	4.29201	13
Pkn1	MGI:108022	0.733423	0.851172	0.96717	1.22694	1.40664	1.13608	0.396055	4.31984	13
Pxdn	MGI:1916925	1.0533	1.34782	1.68906	1.80325	2.00419	1.59611	0.581918	6.09771	13
Rft1	MGI:3607791	0.852672	1.61281	1.91013	2.75147	3.63073	2.3822	1.31562	9.72336	13
Slurp1	MGI:1930923	0.778128	0.80828	0.838362	0.867909	0.867909	1.15931	0.716293	4.86094	13
Smoc1	MGI:1929878	0.222823	0.683769	0.777608	1.78238	2.57892	1.43907	1.62295	7.65045	13
Tmem189	MGI:2142624	1.06445	1.43327	2.29966	2.48062	2.8111	2.01447	0.625756	7.57985	13
Trim37	MGI:2153072	0.167372	0.604067	0.945975	1.26323	1.86376	1.1163	0.821296	4.92891	13
Ush1c	MGI:1919338	0.411371	1.39722	1.82756	2.14597	2.75233	1.67166	0.706727	6.5055	13
Adipor1	MGI:1919924	0.378481	0.810161	1.46127	8.97271	10.0649	3.68995	3.95793	19.1046	12
Ap1g1	MGI:101919	0.556659	0.90583	1.19259	1.64767	2.14274	1.25525	0.475701	4.62568	12
Arid1b	MGI:1926129	0.311059	0.590042	1.27235	1.77634	2.24126	1.22418	0.66878	4.78575	12
Comt	MGI:88470	0.564681	0.723879	0.841066	1.00027	1.08076	0.884385	0.258886	3.18165	12
Cyb561	MGI:103253	0.565508	1.23833	1.48991	1.7453	2.24884	1.4899	0.418717	5.34473	12
D6Wsu163e	MGI:107893	0.520276	0.867322	1.24683	1.68609	2.6401	1.32857	0.610569	5.02813	12
Dnajc5g	MGI:3045263	0.464044	0.663987	0.892153	1.0395	1.45061	0.875781	0.271668	3.16477	12
Efr3b	MGI:2444851	0.282703	0.654103	0.963607	1.15682	1.20046	1.28434	1.13409	5.826	12
Fbn2	MGI:95490	0.794666	0.974032	1.53364	3.83541	6.02427	2.4624	1.82078	10.4512	12
Gmds	MGI:1891112	0.740741	0.961685	1.35336	1.65766	2.08741	1.409	0.609387	5.28281	12
Grm7	MGI:1351344	0.67415	1.27291	2.42501	3.5669	3.98955	2.40408	1.17077	9.18874	12
Hipk3	MGI:1314882	1.03725	1.1708	1.38499	1.59415	1.64285	1.43565	0.59258	5.34751	12
Hirip3	MGI:2142364	0.73135	1.13987	1.3598	1.7906	2.53875	1.47079	0.519437	5.37836	12
Kash5	MGI:2687329	0.210991	0.705022	0.89102	2.24747	2.98115	1.30108	0.992104	5.58038	12
Kcnb1	MGI:96666	0.120943	0.748875	2.52873	4.53108	5.35973	2.59879	1.98784	11.1585	12
Kcnj6	MGI:104781	1.22747	1.62026	2.24691	2.28425	2.59896	2.04419	0.423829	7.21945	12
Lsm1	MGI:1914457	0.535667	1.23304	1.39249	1.8539	2.14394	1.5633	0.8389	6.34159	12
Minar2	MGI:2442934	0.659179	0.811818	1.26595	1.77113	2.38039	1.3449	0.635668	5.11371	12
Negr1	MGI:2444846	0.722824	0.947943	2.22054	3.23224	3.65003	2.11394	1.17345	8.29289	12
Nrros	MGI:2445095	1.13952	1.19934	2.08197	3.42996	4.47496	2.36147	1.24775	9.16757	12
Ppp2r2b	MGI:1920180	0.564685	1.11856	1.85892	2.48476	2.62002	1.89382	1.09889	7.50477	12
Prdm14	MGI:3588194	0.421196	0.953259	1.1904	1.4039	1.72883	1.17264	0.596211	6.80952	12
Ptprd	MGI:97812	0.477368	0.757449	1.08391	1.35683	1.92726	1.08974	0.428205	4.51444	12
Rimklb	MGI:1918325	0.913415	1.06933	1.41148	1.63212	1.66932	1.35167	0.298007	4.78551	12
Rnf25	MGI:1890215	0.289337	0.882601	1.14139	1.27987	1.66634	1.05376	0.366227	3.84712	12
Safb2	MGI:2146808	1.28035	1.48752	1.79298	1.90353	2.0686	1.57063	0.579323	5.77013	12
Scamp5	MGI:1928948	0.853416	1.46473	1.7255	2.1478	2.75754	1.78819	0.585036	6.49126	12
Setx	MGI:2443480	0.393425	1.11642	1.34281	2.15489	2.57225	1.53137	0.654094	5.73125	12
Stau2	MGI:1352508	0.594269	0.828765	1.16689	1.43827	1.71186	1.14768	0.369646	4.1604	12
Tmem79	MGI:1919163	0.686487	0.872393	0.95421	1.23703	1.3715	1.06004	0.540251	4.08593	12
Usp29	MGI:1888998	0.352099	1.12355	1.41132	1.6721	1.8852	1.36666	0.4153	4.93055	12
Vps13b	MGI:1916380	0.84501	0.871038	1.10848	1.81132	2.9931	1.41138	0.694015	5.40389	12
Wsb2	MGI:2144041	0.599685	1.34067	2.07615	2.99138	3.00838	3.06309	3.10057	14.7763	12
Alpk3	MGI:2151224	0.579221	3.50371	4.1618	5.94133	6.12673	4.54133	2.61027	17.1754	11
Ap2a2	MGI:101920	0.373127	2.01281	3.95447	4.94078	7.45895	4.31696	3.5762	18.2453	11
C7	MGI:88235	0.450794	0.657493	0.894526	1.03355	1.38026	0.868253	0.291001	3.02313	11
Ccnd2	MGI:88314	0.6184	0.938332	1.68003	1.9667	3.07986	1.53911	0.757487	5.63874	11
Cdip1	MGI:1913876	0.564522	1.12652	1.40515	1.54497	1.97189	1.37556	0.476752	4.80486	11
Chd2	MGI:2448567	0.982179	1.57139	2.3925	2.81058	3.14806	2.50042	1.51291	9.57403	11
Cxcr2	MGI:105303	0.813612	1.07212	1.24001	2.06021	2.62864	1.65001	0.914217	6.18916	11
Cyb5d1	MGI:2685586	0.469534	0.595456	1.49409	2.50565	3.24938	1.61361	1.0147	5.9417	11
Fam161a	MGI:1921123	0.560395	1.07551	1.47374	1.70258	2.02538	1.38919	0.47635	4.84742	11
Fgf9	MGI:104723	0.33388	0.638435	1.28847	1.61908	2.84722	1.24693	0.747286	4.98003	11
Foxo3	MGI:1890081	0.827037	1.4977	1.9329	3.95078	5.58157	3.46736	3.66415	17.0867	11
Foxp1	MGI:1914004	0.606599	1.42163	1.87214	3.1188	3.15007	2.10271	1.01439	7.67627	11
Ftsj1	MGI:1859648	0.44158	1.51309	1.95281	2.86999	3.80104	2.08149	1.10802	7.37397	11
G2e3	MGI:2444298	0.269563	0.872495	1.63151	3.07871	4.26303	1.99441	1.39321	7.94764	11
Leprotl1	MGI:1915442	0.959426	1.30879	1.5287	1.64693	1.94561	1.46984	0.283649	4.95675	11
Nisch	MGI:1928323	0.409159	0.919208	1.72333	2.11194	3.32387	1.67126	0.964854	6.32722	11
Osm	MGI:104749	0.535471	0.7417	1.72055	2.40651	3.65728	2.00172	1.68739	8.51755	11
Pcdh9	MGI:1306801	1.37704	2.00683	2.18807	2.63865	2.80879	2.22603	0.46951	7.53071	11
Phf5a	MGI:2156864	0.15175	1.09465	1.39542	2.19289	2.21976	2.23733	2.37954	10.5681	11
Ppp2r5c	MGI:1349475	0.297029	0.930116	1.11073	2.18323	3.40495	1.63136	1.03196	6.31854	11
Prdm5	MGI:1918029	0.729239	0.77104	0.82259	0.859349	0.89529	0.872371	0.213843	2.9713	11
Pstpip2	MGI:1335088	0.462869	0.741984	1.2856	1.42947	1.7897	1.14028	0.424841	4.01341	11
Retreg3	MGI:1915248	0.280203	0.696947	1.22477	1.41059	1.83395	1.07418	0.503602	3.9024	11
Rxfp2	MGI:2153463	0.831153	1.39727	1.62138	1.84725	2.36551	1.60517	0.413935	5.48232	11
Scarb2	MGI:1196458	0.548305	1.17625	1.57439	2.55874	4.18203	1.90816	1.08288	7.1957	11
Serac1	MGI:2447813	0.652283	1.01139	1.10964	1.27681	1.37764	1.11996	0.392752	3.91663	11
Sgms1	MGI:2444110	0.616364	0.794858	1.26847	1.69162	2.17983	1.43538	0.819549	5.42034	11
Shank2	MGI:2671987	1.22451	1.28024	3.82882	5.74159	6.41726	3.54922	2.22125	13.7079	11
Slc29a1	MGI:1927073	1.04512	1.43678	1.87769	3.09129	4.97435	2.87125	2.41652	12.2098	11
Syce2	MGI:1919096	0.0331377	0.599982	0.860987	1.35406	1.99555	0.978915	0.623863	3.79909	11
Syncrip	MGI:1891690	0.720508	1.20759	1.27765	1.94106	2.3771	1.51096	0.554709	5.30941	11
Tfr2	MGI:1354956	0.35685	1.68572	2.43441	5.173	9.39449	3.41746	2.66848	14.1307	11
Trappc9	MGI:1923760	0.179097	1.42586	1.88096	2.54737	3.86231	1.97897	1.0017	7.2879	11
Ttc28	MGI:2140873	0.899605	1.67777	2.38975	2.52961	3.58725	2.38054	1.21444	8.77981	11
Usp53	MGI:2139607	1.10893	1.44402	1.98766	3.15482	3.65202	2.83061	2.06723	11.4398	11
Vezt	MGI:2143698	0.87091	0.973813	1.03644	1.90697	2.28458	1.37828	0.554873	4.89643	11
Vgf	MGI:1343180	0.855358	1.19421	1.55713	3.37567	5.16842	2.34365	1.53813	9.1694	11
Vps13c	MGI:2444207	1.07336	1.26867	1.3687	1.5755	1.66007	1.82093	1.25859	7.23285	11
Cdyl2	MGI:1923046	0.595349	0.933617	1.43468	1.54757	1.75169	1.28369	0.418469	4.24909	10
Cnot4	MGI:1859026	0.365433	0.496763	0.642813	1.09549	1.54105	0.766694	0.393115	2.69612	10
Csmd3	MGI:2386403	0.665149	0.747044	0.971738	1.94694	1.94694	1.70538	1.48849	7.00169	10
Cxxc4	MGI:2442112	0.96412	1.2438	1.56937	1.63807	1.98878	1.47085	0.301089	4.73813	10
Cyld	MGI:1921506	1.18928	1.30626	1.4812	1.61381	1.65666	1.37331	0.379418	4.48949	10
D630045J12Rik	MGI:2669829	1.23367	1.58821	1.81632	2.06973	2.39329	1.81243	0.366582	5.83597	10
Dbn1	MGI:1931838	0.122698	0.982468	1.20431	1.69359	2.62343	1.34707	0.695093	5.42103	10
Duox2	MGI:3036280	0.759303	1.71102	3.10738	4.31636	4.93426	2.94107	1.36907	10.167	10
Dym	MGI:1918480	0.279728	0.748041	1.29172	3.13804	3.39833	2.38528	2.93508	11.5943	10
Ecpas	MGI:2140220	0.425002	0.761169	0.784787	1.98717	2.75279	1.22248	0.824277	4.58905	10
Esr2	MGI:109392	0.230128	0.595017	1.02302	1.57001	2.34696	1.13702	0.720356	4.19504	10
Fam126a	MGI:2149839	0.646393	0.91137	1.1441	1.87994	2.32204	1.34154	0.61435	4.62539	10
Fam83h	MGI:2145900	1.11271	1.38424	1.50332	2.26467	2.99676	1.8132	0.680253	6.08619	10
Fbp2	MGI:95491	0.599511	0.803093	1.18547	1.33657	1.57776	1.10791	0.309211	4.13573	10
Fbxw9	MGI:1915878	0.523861	0.741228	0.934526	1.26155	1.28607	1.42174	1.23171	6.11603	10
Gabra2	MGI:95614	0.765791	1.22824	1.43921	1.55592	1.58786	1.39087	0.403433	4.56179	10
Gbx1	MGI:95667	1.24721	1.77796	2.03531	2.14212	2.66584	1.88742	0.590723	6.22607	10
Hook3	MGI:2443554	0.934675	1.1532	1.52516	1.63248	1.63857	1.70928	1.10768	6.34498	10
Igsf9b	MGI:2685354	1.50795	2.05024	2.46553	3.06449	3.09356	2.4612	0.580154	7.97523	10
Ino80d	MGI:3027003	0.310659	0.743222	1.1923	2.07968	2.45226	1.34524	0.713742	4.7625	10
Kbtbd7	MGI:2685141	2.67174	2.67174	2.73545	2.87153	3.0319	2.79523	0.740295	9.11402	10
Kif1b	MGI:108426	0.188508	0.461489	0.750634	0.815836	1.11361	0.755232	0.436185	2.72325	10
Mpz	MGI:103177	1.0111	1.14215	1.30751	1.73773	2.38677	1.61305	0.679179	5.49279	10
Mylip	MGI:2388271	0.889287	1.09515	1.64478	2.15888	2.24893	1.60989	0.613765	5.41366	10
Nemp1	MGI:2446113	0.393752	0.849858	1.60236	4.59824	5.08343	3.2334	4.19624	16.218	10
Nhlh2	MGI:97324	0.709575	1.43171	1.91687	3.2119	5.08176	2.3689	1.3613	9.36614	10
Nin	MGI:105108	0.53322	1.9118	2.99843	3.99919	4.35892	2.86151	1.23698	9.78026	10
Parp1	MGI:1340806	0.109295	0.829492	0.993554	1.4074	1.77491	1.04139	0.497293	3.61534	10
Pgbd5	MGI:2429955	0.685348	0.841694	1.11365	1.26774	1.76896	1.16948	0.421478	3.90839	10
Plcb2	MGI:107465	0.672856	0.718696	0.824327	1.73478	1.98431	1.08392	0.516208	3.76127	10
Poc5	MGI:1914713	0.580526	0.72016	0.904237	0.957301	1.02382	0.807596	0.224334	2.64103	10
Ppfia3	MGI:1924037	0.815141	1.53062	2.78949	3.67769	3.8868	2.5882	1.23168	8.98004	10
Ppp2r5e	MGI:1349473	1.34978	1.34978	1.44778	1.53914	1.74977	1.46719	0.357921	4.76228	10
Psmc6	MGI:1914339	0.391005	0.62103	1.408	1.77157	1.83778	1.20378	0.638259	4.26112	10
Ptms	MGI:1916452	1.36	1.36027	1.88527	2.32858	2.56771	1.92677	0.489697	6.26758	10
Rap2b	MGI:1921262	0.972973	2.09675	3.58385	4.18843	4.37187	3.23318	1.16116	10.8014	10
Rbm4b	MGI:1913954	1.01691	1.11565	1.65786	1.77577	1.85238	1.51338	0.333278	4.88907	10
Rrad	MGI:1930943	0.686055	1.2138	1.46774	1.84968	2.25884	1.49814	0.502853	4.97193	10
Rspo1	MGI:2183426	0.424094	1.68537	2.19327	2.75657	3.10227	2.12922	0.778038	7.12628	10
Sh3gl2	MGI:700009	1.27777	1.46338	1.58836	2.56003	3.02444	1.95221	0.665246	6.48801	10
Slc20a2	MGI:97851	1.1474	1.35057	1.58563	1.90198	2.36094	1.59746	0.55517	5.31908	10
Slc25a4	MGI:1353495	0.157015	0.760202	1.57832	1.79455	2.12083	1.81953	1.94397	8.19256	10
Spidr	MGI:1924834	0.629476	0.730271	0.984891	1.18863	1.53246	0.932965	0.415651	3.20299	10
Stxbp1	MGI:107363	0.791555	1.01279	1.1653	1.28796	1.28796	1.17449	0.259575	3.79482	10
Syt4	MGI:101759	1.0007	1.26217	1.56375	1.61193	1.76078	1.53501	0.426779	5.02013	10
Tex261	MGI:1096575	0.323686	0.941726	1.37698	1.41087	1.66914	1.20533	0.400317	3.99631	10
Trappc10	MGI:1336209	0.666857	1.03288	1.22948	1.4187	1.88024	1.21836	0.357845	3.99957	10
Txnip	MGI:1889549	0.121183	0.5676	0.952751	1.10705	1.58254	0.981252	0.629043	3.63178	10
Vps37d	MGI:2159402	0.932762	1.05776	2.33614	2.99386	3.37011	2.09588	0.955337	7.22087	10
Wnk2	MGI:1922857	0.670314	0.670572	1.11444	1.43452	1.84236	1.12649	0.448303	3.80771	10
Ydjc	MGI:1916351	0.0212304	0.644318	0.88221	2.11673	2.36641	1.23492	0.859611	4.67982	10
Abhd8	MGI:1918946	0.604191	0.740786	0.95564	1.22922	1.25825	1.07328	0.523967	3.54452	9
Adal	MGI:1923144	0.267775	0.566295	0.765393	1.35703	1.7059	0.905862	0.504793	3.06982	9
Adnp2	MGI:2448562	0.941197	1.4537	1.96439	2.07633	2.13151	1.83144	0.697417	5.83768	9
Adra2a	MGI:87934	0.988831	1.13977	1.2117	1.29249	1.29249	1.37264	0.431909	4.2953	9
Ajap1	MGI:2685419	0.347664	0.795277	1.69593	2.86968	3.06928	1.81175	1.05206	6.19648	9
Aoc1	MGI:1923757	0.0755457	0.618118	0.764728	1.27899	1.66816	0.918106	0.532813	3.13965	9
Atg4b	MGI:1913865	0.718036	0.934759	1.08626	1.37411	1.5818	1.22303	0.471557	4.11818	9
AW549877	MGI:2146232	0.449728	1.03607	1.83054	2.83907	3.34318	1.90028	0.995203	6.35791	9
Bnip2	MGI:109327	0.417188	0.697594	1.29362	1.3312	2.1972	1.16866	0.552196	3.83813	9
Cep19	MGI:1914244	0.285923	0.995118	1.54167	3.93222	6.69549	2.76977	2.45477	10.8283	9
Col1a2	MGI:88468	0.720457	1.1277	1.41421	1.78962	1.86485	1.3961	0.412905	4.58533	9
Csnk1g3	MGI:1917675	0.286023	0.487836	0.611648	0.850224	0.850224	0.871879	0.667732	3.22622	9
Efcab14	MGI:2442397	0.678945	0.91259	1.65069	2.12723	2.91938	1.64117	0.833399	5.4587	9
Fam163a	MGI:3618859	0.654686	1.30476	1.50526	1.88159	2.50872	1.59137	0.528303	5.53606	9
Fbf1	MGI:1922033	0.0177025	0.415148	0.835516	0.939427	1.19661	0.687955	0.396124	2.34837	9
Fbxo36	MGI:1289192	0.0211637	0.666664	1.44348	1.9356	2.32158	1.47718	1.17367	5.53701	9
Foxk2	MGI:1916087	0.725558	1.21672	1.73415	1.90499	2.92196	1.7478	0.812866	5.72531	9
Gnl1	MGI:95764	0.261895	1.75864	2.5674	2.91922	3.99031	2.30115	1.15755	7.64049	9
Gpr61	MGI:2441719	0.19449	0.403394	1.16056	1.3578	2.03735	1.05006	0.630148	3.61943	9
Hspb6	MGI:2685325	0.245285	0.500927	1.32009	1.68981	2.2818	1.2631	0.737659	4.32573	9
Itm2c	MGI:1927594	1.01284	1.01284	1.01302	1.051	1.051	1.06403	0.445038	3.43131	9
Kcnb2	MGI:99632	0.528335	0.776673	1.40069	1.43605	1.69236	1.13924	0.453741	3.65072	9
Kcnf1	MGI:2687399	0.89549	1.11594	1.34635	1.52254	1.63317	1.30293	0.265626	3.98033	9
Kctd15	MGI:2385276	0.456118	1.18373	1.30677	2.08564	2.18351	1.47791	0.565484	4.71339	9
Kctd9	MGI:2145579	0.619053	1.04752	1.38861	1.4576	1.68004	1.25042	0.353466	3.88218	9
Lnpep	MGI:2387123	0.910103	0.910277	1.15285	1.36993	1.57215	1.16188	0.262791	3.56401	9
Lrrc3	MGI:2447899	0.141109	0.188801	0.232938	0.267807	0.267807	0.499102	0.583311	2.22799	9
Ltn1	MGI:1926163	0.660432	1.18931	2.39965	4.6319	5.0882	2.74804	1.80148	9.69165	9
Marchf6	MGI:2442773	1.04565	1.26417	1.7363	2.70895	3.07539	1.97038	0.792253	6.6688	9
Miga1	MGI:1924567	0.0732302	0.385461	0.540129	0.659219	0.950307	0.575743	0.324843	1.9564	9
Mpp6	MGI:1927340	0.601662	0.709523	0.721572	1.51806	1.80353	1.49253	1.44574	6.06385	9
Myc	MGI:97250	0.746196	1.17693	1.4299	2.21092	2.54442	1.59125	0.619331	5.08499	9
Ndrg4	MGI:2384590	0.743775	1.62735	2.21161	2.91558	3.12653	2.20144	0.81169	6.99199	9
Ntf5	MGI:97381	0.434849	0.596327	0.695188	0.87456	1.0028	0.770043	0.266066	2.42961	9
Nwd2	MGI:1920464	1.24871	2.12265	2.43242	2.81277	3.04241	2.32048	0.63927	7.58448	9
P3h1	MGI:1888921	0.815361	2.60397	3.23947	4.37861	6.26236	3.35248	1.75716	11.2184	9
Pdlim4	MGI:1353470	0.00937576	0.0292442	0.0439929	0.0678001	0.0678001	0.210984	0.376762	1.23945	9
Pdpr	MGI:2442188	0.355559	0.506782	0.621582	1.27471	2.0017	0.867445	0.574515	3.06801	9
Prpf6	MGI:1922946	0.851417	0.979435	2.43127	3.09028	3.38962	2.10062	1.12626	7.06125	9
Rab3gap2	MGI:1916043	0.792192	1.12589	1.1452	1.47441	1.50415	1.22748	0.234151	3.74151	9
Rbpj	MGI:96522	0.448352	0.589874	0.725698	0.938173	1.08903	0.835673	0.464984	2.83105	9
Rbpjl	MGI:1196616	0.557769	0.727902	0.850408	0.982904	0.982906	0.871077	0.270146	2.72265	9
Rbpms2	MGI:1919223	0.603686	0.933764	1.14563	1.25754	1.37349	0.992609	0.37489	3.16098	9
Rd3	MGI:1921273	0.467357	1.44727	4.56109	20.3211	45.0859	14.6075	17.1765	65.427	9
Sidt2	MGI:2446134	0.805138	1.08273	1.2348	1.68019	2.52413	1.54676	0.738538	5.08877	9
Slc26a10	MGI:2143920	0.879491	1.07517	1.34844	1.34855	1.56136	1.25072	0.211678	3.79963	9
Slc4a10	MGI:2150150	0.652053	0.880523	0.935942	1.47891	1.98712	1.17639	0.442988	3.74499	9
Slc6a6	MGI:98488	0.612352	1.02607	1.28418	1.91022	2.54086	1.50665	0.7203	4.95787	9
Stag3	MGI:1355311	0.240442	0.644084	0.827168	1.01609	1.23497	0.771652	0.316952	2.48248	9
Stx7	MGI:1858210	0.493109	0.608881	0.731843	0.821436	1.03847	0.89776	0.629246	3.22821	9
Syce1	MGI:1921325	0.553335	0.584727	0.625242	0.657072	0.657072	0.746389	0.36914	2.47062	9
Tbc1d22a	MGI:1289265	0.904951	1.33058	1.51697	2.22753	3.45063	1.97517	1.07895	6.66518	9
Tceal1	MGI:2385317	0.387102	1.07616	1.09878	2.12763	3.15079	1.555	0.878793	5.28589	9
Tecpr2	MGI:2144865	0.838854	1.27952	1.65451	1.82544	2.1379	1.58648	0.399902	4.89199	9
Tpgs2	MGI:1913898	0.610588	0.693638	0.797282	0.960334	1.32868	0.869533	0.241378	2.69646	9
Ube4a	MGI:2154580	0.134997	0.340764	0.859138	1.08013	2.17212	0.946142	0.733568	3.51591	9
Usp15	MGI:101857	1.01809	1.49282	1.62894	5.55537	5.92506	3.27943	2.23459	11.6935	9
Usp38	MGI:1922091	0.507873	0.713821	1.12865	2.38951	2.60037	1.45336	0.867128	5.00255	9
Vkorc1l1	MGI:1916818	1.59684	1.94455	2.19191	2.29192	2.78827	2.48061	1.40942	8.4423	9
Wars	MGI:104630	0.0125398	0.49246	0.755065	1.73753	3.22622	1.19396	1.00731	4.57681	9
Xlr3a	MGI:109506	0.599417	0.646848	0.71791	0.823564	0.835277	0.75525	0.168135	2.31512	9
Yae1d1	MGI:1914258	0.935703	0.970124	1.02971	1.1343	1.20972	1.00091	0.235097	3.07548	9
Zfp512	MGI:1917345	0.607952	0.850366	1.06931	1.57378	1.6479	1.18731	0.403004	3.73986	9
Zfp644	MGI:1277212	0.924286	1.11552	1.36586	1.51841	1.86544	1.29612	0.610753	4.25481	9
Zfp804a	MGI:2442949	1.17016	1.6326	1.92966	2.28251	2.34466	1.76445	0.609432	5.56695	9
Zswim1	MGI:1919221	1.28728	1.92327	2.38263	2.75722	3.6581	2.23153	1.0281	7.29886	9
Abcc5	MGI:1351644	0.727256	0.742665	0.986062	1.25202	1.4669	1.10633	0.490909	3.38802	8
Abhd16a	MGI:99476	0.769439	0.952661	1.38012	1.5981	1.64591	1.28464	0.351406	3.75057	8
Abi2	MGI:106913	0.795504	0.918079	1.04074	1.27887	1.65755	1.02425	0.470599	3.15323	8
Acbd5	MGI:1921409	0.315661	0.562957	1.00875	1.62132	2.33954	1.13016	0.697252	3.69068	8
Acsl5	MGI:1919129	0.815048	1.05875	1.15081	1.45609	1.95299	1.26242	0.356711	3.69328	8
Adam26a	MGI:105985	0.412504	0.771625	1.54837	3.47437	4.4015	2.05034	1.56415	7.12441	8
Afap1l2	MGI:2147658	0.962966	1.00298	1.05283	1.07889	1.09098	1.0739	0.247703	3.10735	8
AI837181	MGI:2147598	0.80688	1.48409	2.48479	3.34506	3.44841	2.3604	1.08665	7.26894	8
Aldh1a3	MGI:1861722	1.06126	1.10917	1.36849	1.37827	1.41269	1.20422	0.307949	3.50214	8
Ap2a1	MGI:101921	0.55805	1.0029	2.00986	2.19113	2.56758	1.69168	0.749554	5.17947	8
Aph1a	MGI:2385110	0.914275	0.999448	1.51265	2.27446	2.55492	1.63029	0.680334	4.95002	8
Apoc4	MGI:87878	0.386396	0.54199	0.89184	2.84638	2.94747	2.03365	2.36526	8.49982	8
Atp5md	MGI:1891435	0.773571	1.04316	1.48097	1.78954	2.10987	1.43885	0.471391	4.2565	8
Atp6v0d1	MGI:1201778	0.254551	0.434603	0.661851	1.88513	2.53816	1.71341	2.44692	8.0869	8
Baz2b	MGI:2442782	0.499906	0.627419	1.15136	1.61467	2.13524	1.17776	0.596377	3.686	8
BC048562	MGI:3618861	0.895433	1.08155	1.10576	1.22436	1.27414	1.15109	0.173429	3.28795	8
Bcl11b	MGI:1929913	0.101868	0.417807	0.63237	0.741996	0.823835	0.616791	0.33828	1.96074	8
Brd4	MGI:1888520	0.887425	1.61349	3.29619	4.31256	5.79244	3.14054	1.69819	9.95445	8
Bzw2	MGI:1914162	0.504561	0.598679	0.817332	1.03927	1.08493	0.812507	0.230283	2.37751	8
Cacna1b	MGI:88296	1.10399	1.32233	1.80108	2.62743	2.63126	1.90462	0.652721	5.65711	8
Camk2b	MGI:88257	0.768384	1.01522	1.23495	1.50513	1.71529	1.24929	0.32727	3.63806	8
Cdh23	MGI:1890219	0.847577	1.13224	1.47482	1.80353	2.63262	1.53767	0.57045	4.60363	8
Chd3	MGI:1344395	0.335732	0.828412	1.16674	1.21915	1.38686	1.0189	0.338851	3.01811	8
Clvs1	MGI:1921688	0.521643	0.893765	1.84751	2.61139	2.95779	1.7731	0.970644	5.63436	8
Cog6	MGI:1914792	1.04585	1.21018	1.31386	1.81556	1.94204	1.58905	0.636276	4.79944	8
Ctsk	MGI:107823	0.966411	1.03143	1.13337	1.67692	1.71511	1.66397	1.24473	5.74422	8
Cyp7a1	MGI:106091	0.774383	1.03458	1.25521	1.37873	1.82708	1.24231	0.328312	3.61956	8
Dnd1	MGI:2447763	0.133638	0.456637	0.714374	0.868491	1.25417	0.683351	0.350733	2.14403	8
Dusp15	MGI:1934928	0.690528	0.690586	0.821904	1.07472	1.64057	0.864127	0.44953	2.71814	8
Eef1b2	MGI:1929520	0.624482	0.694458	0.809393	1.35892	1.40682	0.951383	0.337381	3.00945	8
Eif2a	MGI:1098684	0.0511858	0.363459	0.758144	1.31608	2.12373	0.881284	0.714124	3.12779	8
Eif4g2	MGI:109207	0.4444	0.751184	1.51905	2.29025	2.83293	1.54979	0.877384	4.96018	8
Elfn2	MGI:3608416	0.632066	0.670256	2.05419	3.32508	3.47868	2.02622	1.43019	6.86751	8
Emx1	MGI:95387	1.17317	1.44496	1.76287	1.91793	2.13908	1.69547	0.32747	4.87315	8
Eogt	MGI:2141669	0.505994	0.623892	0.696863	0.756722	0.813831	0.76682	0.299074	2.30873	8
Epdr1	MGI:2145369	0.938683	1.17105	1.37044	1.45324	1.50504	1.42187	0.451414	4.19526	8
Eps15l1	MGI:104582	1.4073	2.33499	3.60085	3.76251	3.92372	3.09097	0.9964	9.13139	8
Erlec1	MGI:1914003	0.355552	0.629094	1.0711	1.33423	1.46708	0.986434	0.414603	2.99795	8
Fbxo7	MGI:1917004	0.55102	1.45013	2.72273	3.25819	5.26049	2.5842	1.46934	8.27873	8
Fgf10	MGI:1099809	0.291002	0.696226	1.56941	2.00586	2.72044	1.4443	0.852525	4.66645	8
Fscn1	MGI:1352745	1.45911	1.46153	1.70407	1.84254	1.869	1.66805	0.191015	4.74495	8
Gigyf2	MGI:2138584	0.639369	0.813455	0.9968	1.44462	1.53538	1.08556	0.350079	3.20709	8
Hcrt	MGI:1202306	0.985686	1.12315	1.25102	1.5007	1.73259	1.3085	0.273797	3.77123	8
Hsbp1l1	MGI:1913505	0.497807	0.609939	0.789008	0.890685	0.90837	0.802193	0.26043	2.37126	8
Irgm1	MGI:107567	0.137613	0.824786	1.12702	3.52523	4.79343	1.98564	1.80608	7.37398	8
Kif3c	MGI:107979	0.736369	0.947827	1.55705	1.79824	2.32897	1.45895	0.547188	4.37311	8
Kmt2e	MGI:1924825	0.847099	1.04789	1.21884	1.74553	2.48877	1.42005	0.580858	4.30048	8
Lamtor4	MGI:1913346	1.13895	1.16013	1.26229	1.29645	1.33053	1.25501	0.269673	3.62071	8
Lats1	MGI:1333883	0.622351	1.20443	1.44912	1.68893	2.16993	1.45418	0.434148	4.77941	8
Lyn	MGI:96892	0.895812	1.92371	2.79561	3.55879	4.86573	2.78972	1.25876	8.56455	8
Mast3	MGI:2683541	1.43025	1.88361	2.84527	2.95382	3.26131	2.50712	0.685138	7.31923	8
Mindy4	MGI:3583959	0.550465	0.672665	0.814137	0.833682	0.915601	0.763379	0.12287	2.1835	8
Mllt6	MGI:1935145	0.748612	1.02477	1.30629	1.67852	1.97003	1.34223	0.433361	3.96575	8
Mmp16	MGI:1276107	1.36095	1.48819	1.75227	1.8173	1.88182	1.66978	0.194244	4.75074	8
Mul1	MGI:1915600	0.879874	2.25644	5.39776	7.24951	8.71957	4.92586	2.86422	15.86	8
Naa10	MGI:1915255	1.11947	1.64951	3.03927	4.84643	6.29492	3.3106	1.85653	10.5739	8
Nfix	MGI:97311	1.10368	1.26546	1.74161	1.84277	2.66113	1.57385	0.701318	4.82276	8
Nox4	MGI:1354184	0.140665	0.252415	0.350972	0.955677	1.13028	0.548634	0.403026	1.88282	8
Nrxn1	MGI:1096391	0.187821	0.876267	1.20461	1.45249	1.98724	1.15522	0.53526	3.56116	8
Nsun5	MGI:2140844	0.435991	0.688578	0.782581	0.897725	1.18253	0.861513	0.35412	2.77183	8
Pank3	MGI:2387464	0.314912	0.683345	1.09404	1.1215	1.12151	0.994854	0.470899	3.07735	8
Pdzd8	MGI:2677270	1.12191	1.12191	1.2495	1.33464	1.33466	1.28238	0.448702	3.81644	8
Peli1	MGI:1914495	0.628936	0.733243	0.982195	1.65424	2.49369	1.23275	0.666086	3.9068	8
Phf20l1	MGI:2444412	0.436612	1.16551	1.50661	2.22811	2.87763	1.63934	0.818521	5.11755	8
Pmepa1	MGI:1929600	0.881784	2.2946	6.02187	8.64334	8.81881	5.45253	3.403	17.8579	8
Postn	MGI:1926321	0.56063	0.732963	1.60854	2.42177	2.92793	1.62689	0.944243	5.23596	8
Ppp1r26	MGI:2685193	1.05942	1.15569	1.17693	1.28073	1.33042	1.20207	0.088597	3.40803	8
Prdm8	MGI:1924880	0.869365	1.16099	2.0259	2.27394	2.39237	1.98153	1.01822	6.21846	8
Prkdc	MGI:104779	0.371484	1.62466	3.0141	6.69718	7.56817	3.82644	2.83461	13.1673	8
Rab3ip	MGI:105933	0.570306	0.902593	1.52452	2.55616	3.38256	1.73993	1.04206	5.64093	8
Rab6b	MGI:107283	0.424305	0.804673	1.88669	2.18096	2.64634	1.60191	0.830281	5.03533	8
Rer1	MGI:1915080	0.586743	0.947528	1.12886	1.30454	1.46477	1.10167	0.288107	3.20788	8
Rnf214	MGI:2444451	1.13897	1.13903	1.27527	1.35789	1.36385	1.30665	0.209135	3.73696	8
Sertad3	MGI:2180697	0.0295437	0.123126	0.528095	0.791226	0.96813	0.485321	0.372548	1.68992	8
Shank1	MGI:3613677	0.303985	0.550252	0.804975	1.28726	1.38587	0.871855	0.412941	2.69716	8
Slc46a1	MGI:1098733	0.786739	0.841096	2.17533	2.47513	2.78868	1.81982	0.857808	5.62536	8
Stat1	MGI:103063	0.845793	0.949971	2.50943	5.03068	6.32788	3.01923	2.31003	10.5014	8
Steap2	MGI:1921301	0.303123	0.438847	1.32738	1.79346	1.8255	1.156	0.684739	3.73801	8
Syn3	MGI:1351334	1.04316	1.05153	1.58559	2.05053	2.20048	1.57737	0.504325	4.65673	8
Tat	MGI:98487	0.890377	1.05872	1.11015	1.51106	1.85681	1.26338	0.333446	3.68067	8
Tbc1d4	MGI:2429660	0.323376	0.677452	0.982951	1.60843	2.16564	1.12834	0.631656	3.60251	8
Trappc2l	MGI:1916295	0.197058	0.408269	0.802382	1.60595	2.26035	1.01133	0.742981	3.47079	8
Trib2	MGI:2145021	0.806989	2.528	4.049	6.10142	7.98054	4.24304	2.24728	15.7651	8
Zbtb43	MGI:1919084	1.18252	1.22804	1.71648	2.18391	2.81133	1.78134	0.632667	5.30917	8
Zfp629	MGI:2444524	0.647734	0.959805	1.28028	1.37497	1.54589	1.17797	0.321717	3.4388	8
Zhx3	MGI:2444772	0.453919	0.91734	1.20086	2.08213	2.68115	1.59648	1.151	5.44642	8
Zmym4	MGI:1915035	0.545303	0.773747	0.978811	1.17238	1.43291	0.978512	0.287997	2.87063	8
1700001O22Rik	MGI:1923631	0.552978	0.556822	0.645847	0.796509	0.865815	0.681614	0.136471	1.8341	7
1700016K19Rik	MGI:1921480	0.528445	0.535467	0.672118	1.04514	1.12705	0.784117	0.275512	2.18159	7
3425401B19Rik	MGI:3588196	0.455659	1.17765	1.28704	1.84062	2.15082	1.41858	0.577041	4.01055	7
Abcb4	MGI:97569	1.88705	2.15893	2.34406	2.87346	3.33954	2.72465	1.01894	7.6286	7
Abcc2	MGI:1352447	0.698392	1.09612	1.74403	2.2203	2.35829	2.82624	3.5323	11.4357	7
Abcd3	MGI:1349216	0.660802	1.40777	1.94151	2.02134	2.02931	2.04739	1.33713	6.33009	7
Acap1	MGI:2388270	0.0804823	0.394015	1.08729	1.92773	2.44618	1.17964	0.934952	3.87112	7
Ahrr	MGI:1333776	0.827864	0.991063	1.84772	3.48114	4.18621	2.20674	1.35926	7.20353	7
Aif1	MGI:1343098	0.186501	0.400061	0.647186	0.866035	1.24505	0.658704	0.377792	1.97322	7
Alg13	MGI:1914824	1.43059	2.42548	2.77436	3.24696	3.59209	2.73456	0.75313	7.46645	7
Ampd2	MGI:88016	1.36037	1.81609	1.86851	4.45181	5.44393	3.0298	1.76791	9.11104	7
Ankib1	MGI:1918047	0.443948	0.919242	1.15825	1.46938	1.64998	1.14706	0.443979	3.2238	7
Aqp3	MGI:1333777	0.568784	0.774799	1.07037	1.68608	1.8684	1.20419	0.541442	3.451	7
Arf2	MGI:99595	0.153829	0.915654	3.067	3.35484	3.53754	2.18562	1.46809	6.80958	7
Arl8b	MGI:1914416	0.817336	0.81734	0.817538	0.940464	0.99405	0.868679	0.177542	2.33909	7
Asb2	MGI:1929743	4.91355	6.24234	6.62334	14.0491	19.8632	10.2833	5.85667	30.7575	7
Asb7	MGI:2152835	0.585249	0.939815	1.09066	1.20388	1.47632	1.0628	0.284015	2.89669	7
Atp2b3	MGI:1347353	0.573599	0.851436	1.27583	1.47891	1.62859	1.16267	0.406155	3.23302	7
Atp8b2	MGI:1859660	1.37931	1.71742	1.95433	2.1706	2.23845	2.21398	1.00819	6.35695	7
Bdkrb1	MGI:88144	0.992118	1.32317	1.62397	1.99144	2.05199	1.75258	0.671274	4.91981	7
C9orf72	MGI:1920455	0.59569	0.836682	1.55736	2.3255	2.71049	2.91168	4.03444	12.5302	7
Cav1	MGI:102709	0.439487	0.743481	1.13906	1.92829	3.36272	1.46926	1.05464	4.66741	7
Cd74	MGI:96534	0.855879	1.12698	2.37312	5.55251	7.97087	3.36649	2.79284	12.0526	7
Cdc37l1	MGI:1914322	1.2332	1.41647	1.84214	1.85339	1.96898	1.5203	0.595269	4.27846	7
Cib2	MGI:1929293	0.990085	1.47399	1.86285	2.13872	2.49058	1.79556	0.523388	4.92056	7
Cldn13	MGI:1913102	0.249704	0.81735	1.31547	1.4337	1.65818	1.10364	0.525963	3.19154	7
Cldn19	MGI:3033992	0.838898	0.858848	0.965657	1.09778	1.19949	1.03665	0.513446	3.01733	7
Cpa1	MGI:88478	0.355876	1.00076	1.28516	2.42962	4.54986	1.86452	1.5343	6.20159	7
Cpgi11865	MGI:5676951	0.63692	1.10566	1.7488	2.19512	2.50255	1.6414	0.72631	4.69304	7
Ctsh	MGI:107285	0.616221	0.971785	1.29983	1.40633	1.61384	1.18373	0.354166	3.24979	7
Dcaf10	MGI:2140179	0.944184	1.14462	1.18425	1.28484	1.38542	1.27281	0.314689	3.45463	7
Dlg4	MGI:1277959	1.06991	1.40326	1.46503	1.92168	2.38589	1.65296	0.446768	4.50817	7
Dusp18	MGI:1922469	0.450407	0.588453	0.729928	0.906036	1.29269	0.780287	0.282591	2.1774	7
Ebf1	MGI:95275	0.297558	0.916947	1.42724	1.51239	1.56827	1.16453	0.495553	3.31156	7
Eid2	MGI:2681174	1.18115	1.24575	1.42606	1.4309	1.55171	1.29523	0.272705	3.49136	7
Elof1	MGI:1913376	0.385535	0.529614	0.767777	1.23891	2.02387	0.959176	0.581353	2.90998	7
Etv6	MGI:109336	0.444221	0.780295	1.33429	1.80354	2.25289	1.47561	1.02603	4.6431	7
Ewsr1	MGI:99960	0.752964	0.834663	1.52711	2.41668	2.84975	1.66179	0.892004	4.90967	7
Fam160a1	MGI:2444746	0.301723	0.482632	0.723711	1.09915	1.27843	0.954978	0.753507	3.12898	7
Fam53b	MGI:1925188	0.954482	1.10232	1.91066	3.24623	6.15985	2.53173	1.9107	8.17142	7
Fbxo43	MGI:1926053	0.630236	1.12526	1.80083	4.00823	4.53551	2.46194	1.66868	7.68992	7
Frrs1l	MGI:2442704	3.99122	4.4795	5.30415	5.49243	5.68423	4.7282	1.2685	12.8897	7
Ggnbp2	MGI:2387356	0.740432	0.85768	0.880561	1.49844	2.11616	1.5802	1.46777	5.51411	7
Glyr1	MGI:1921272	0.305714	1.17059	1.28097	2.31328	3.32183	1.69661	1.12689	5.2696	7
Gngt2	MGI:893584	0.910896	1.32001	1.53498	2.11721	2.81284	1.73331	0.704602	4.89992	7
Gpr135	MGI:2676315	0.586865	0.913559	1.12232	1.16854	1.3049	1.02547	0.268365	2.79163	7
Gpr146	MGI:1933113	1.08146	1.29361	2.32463	4.02538	4.72483	2.68127	1.54986	8.04592	7
Grik4	MGI:95817	0.540839	1.08923	1.28716	2.55895	3.86821	1.85608	1.38274	5.96549	7
Gsto1	MGI:1342273	1.03664	1.0367	1.19923	1.24985	1.25855	1.1525	0.110053	3.06113	7
Hectd3	MGI:1923858	1.91304	2.22813	3.6397	4.30426	5.22	3.40536	1.28865	9.54667	7
Hnrnpd	MGI:101947	0.570983	0.571432	0.790191	0.85533	0.858413	0.647681	0.30058	1.86508	7
Hnrnph1	MGI:1891925	0.0285225	0.653968	0.999748	2.84057	4.90615	1.84621	1.91068	6.76489	7
Ifi44	MGI:2443016	0.65157	0.84702	0.847167	1.62344	2.09462	1.21918	0.567459	3.51239	7
Igsf11	MGI:2388477	0.822577	0.822824	1.06796	1.20092	1.33389	1.03885	0.229455	2.80541	7
Inhbb	MGI:96571	1.87878	2.10185	2.32492	2.3833	2.46558	2.16486	0.390726	5.8071	7
Kcnq3	MGI:1336181	1.16333	1.3151	1.35021	1.46826	1.56156	1.3774	0.13217	3.65862	7
Klf12	MGI:1333796	0.668637	0.682919	0.808127	1.00009	1.17984	0.834675	0.454368	2.47295	7
Klf7	MGI:1935151	2.16881	2.22402	2.27923	2.4365	2.55998	2.29677	0.334862	6.1318	7
Klhl29	MGI:2683857	0.556814	1.12804	1.9955	2.65596	2.96038	1.86867	0.958413	5.4731	7
Kmt2d	MGI:2682319	2.01511	2.13564	2.30326	2.50393	2.82996	2.20105	0.592148	6.00136	7
Lcp2	MGI:1321402	0.449803	0.528306	0.606896	0.619099	0.679496	0.557424	0.126004	1.50676	7
Lpgat1	MGI:2446186	1.38164	1.4489	1.57111	2.18867	2.6975	1.84648	0.536478	5.05899	7
Lpin2	MGI:1891341	0.303297	0.830698	1.89159	5.32241	5.81617	2.90247	2.49723	9.8177	7
Lrba	MGI:1933162	0.466988	0.936267	1.18253	1.62222	2.32743	1.29913	0.666338	3.80503	7
Maf	MGI:96909	0.305771	0.591892	1.19003	1.92425	2.17812	1.24374	0.770945	3.794	7
Man2a1	MGI:104669	0.558189	1.36959	2.12866	2.50342	3.25627	1.95559	0.930025	5.65333	7
Mapkap1	MGI:2444554	1.3173	1.32251	1.37077	1.46337	1.54429	1.36292	0.324513	3.69253	7
Mbd1	MGI:1333811	0.29816	0.488382	0.66646	0.807344	1.26867	0.689249	0.326366	1.99112	7
Mcidas	MGI:3648807	0.532411	0.91322	1.21516	1.61272	1.99109	1.40994	0.862545	4.28713	7
Mpig6b	MGI:2146995	0.677207	1.16849	1.87418	1.96336	2.03499	2.00151	1.51264	6.46304	7
Mthfd2	MGI:1338850	1.02031	1.18049	1.45817	1.90781	2.17718	1.54747	0.464388	4.24929	7
Mybphl	MGI:1916003	0.249752	0.647189	0.931143	1.76281	2.46746	1.40547	1.29232	4.88345	7
Myoz1	MGI:1929471	1.37418	1.46614	1.78362	2.35114	3.00871	1.78452	0.94243	5.25553	7
Napb	MGI:104562	1.22894	1.2531	1.29703	1.3254	1.35376	1.26006	0.248525	3.38892	7
Nmral1	MGI:1915074	0.547456	0.743417	0.876635	0.907913	1.11192	0.834095	0.179091	2.24999	7
Nrsn1	MGI:894662	0.232371	0.728844	1.84001	1.84008	1.94771	1.30828	0.717734	3.88227	7
Nup62	MGI:1351500	0.65585	1.22765	2.37673	2.69481	2.86653	1.96343	0.921084	5.66355	7
Pacsin2	MGI:1345153	0.38951	0.939936	2.21283	2.70571	2.99941	2.93985	3.54333	11.6546	7
Parp8	MGI:1098713	0.712297	0.786234	1.036	1.5763	2.33586	1.25846	0.601714	3.64121	7
Pcnx2	MGI:2445010	0.118475	0.547154	0.91343	2.25157	3.1027	1.39029	1.22631	4.74905	7
Pigh	MGI:99463	0.322363	0.804409	1.12594	1.29933	1.95436	1.08716	0.522333	3.14809	7
Plag1	MGI:1891916	0.0498417	0.539669	1.0509	1.92646	2.92993	1.28042	1.07112	4.28487	7
Pnck	MGI:1347357	0.836672	0.857304	0.921359	1.03957	1.26541	0.973884	0.155034	2.60449	7
Prdm4	MGI:1920093	1.2029	1.277	2.03333	2.11853	2.34104	1.7669	0.491824	4.82752	7
Prom2	MGI:2138997	0.945348	1.60622	2.34055	2.88703	4.50882	2.39732	1.18271	6.97299	7
Prrt2	MGI:1916267	0.260263	0.676096	0.882243	1.02409	1.34613	0.841286	0.366641	2.40018	7
Rab24	MGI:105065	0.394344	1.32414	2.71741	3.35925	3.8149	2.32764	1.33681	6.97478	7
Scarb1	MGI:893578	1.07197	1.21085	1.31592	2.79872	3.35075	1.9654	0.994776	5.74256	7
Setd3	MGI:1289184	0.0638753	1.09531	1.72087	3.23199	3.71208	2.02163	1.40938	6.36609	7
Sgsh	MGI:1350341	0.953113	1.00209	1.39701	1.52136	1.71066	1.18789	0.527666	3.39826	7
Sh3tc1	MGI:2678949	0.571698	0.89631	1.50072	3.26194	4.84842	2.17676	1.81559	7.27641	7
Slc24a5	MGI:2677271	0.906247	1.20744	1.50397	1.99672	2.88509	1.67195	0.678002	4.72504	7
Slc38a10	MGI:1919305	1.03823	1.09206	1.19739	1.45864	1.58787	1.24799	0.58116	3.59567	7
Snx8	MGI:2443816	1.22747	1.23959	1.43883	1.62097	1.78936	1.36324	0.401387	3.73839	7
Sorbs2	MGI:1924574	1.22828	1.36194	1.71803	2.00729	2.74162	1.7752	0.534269	4.87565	7
Sp5	MGI:1927715	1.36744	1.55592	1.65	1.81707	2.18381	1.70675	0.265115	4.56209	7
Spin1	MGI:109242	0.952828	1.06711	1.17059	1.41575	1.50358	1.22753	0.215189	3.29024	7
Srcap	MGI:2444036	0.543379	0.68645	0.768429	1.04594	1.35387	0.87578	0.28384	2.41916	7
Tanc2	MGI:2444121	1.07406	1.24102	1.52142	1.57679	1.62302	1.50015	0.392641	4.08389	7
Tenm4	MGI:2447063	0.705951	0.787023	1.5742	1.66307	1.94819	1.30408	0.525535	3.68258	7
Tg	MGI:98733	0.618931	0.618941	1.02571	1.48435	2.33488	1.16944	0.64813	3.47759	7
Thsd7a	MGI:2685683	1.80115	1.81032	1.89638	1.90639	1.90676	1.83135	0.254935	4.88537	7
Tle4	MGI:104633	0.0315577	0.115152	0.32008	1.11766	1.35683	0.596299	0.578504	2.12062	7
Tmem106b	MGI:1919150	0.446136	0.619192	1.02763	1.86664	2.49691	1.60148	1.55896	5.70397	7
Tmem60	MGI:2673965	1.62906	1.74938	1.85211	1.94057	1.99969	2.18663	1.00467	6.28695	7
Tmem63b	MGI:2387609	0.955176	0.966719	1.27545	1.45496	1.63603	1.24429	0.28645	3.36602	7
Ubl7	MGI:1916709	0.595521	0.69205	0.805653	1.44012	1.89153	1.07958	0.53341	3.14095	7
Uchl1	MGI:103149	0.680246	0.746864	1.45045	1.47252	1.50945	1.15413	0.403787	3.20973	7
Uchl5	MGI:1914848	1.00288	1.5377	1.67321	2.01297	2.17874	1.70802	0.407878	4.62813	7
Unk	MGI:2442456	0.674379	1.25441	1.52719	2.00258	2.69538	1.61727	0.632628	4.87093	7
Vil1	MGI:98930	0.590298	0.794015	1.06699	1.40528	1.69524	1.1073	0.418188	3.10356	7
Wbp1l	MGI:107577	1.1301	1.26831	1.36543	1.7567	1.90995	1.62051	0.582049	4.5183	7
Wee2	MGI:3027899	0.45844	1.07007	1.99315	2.22907	2.53626	1.65516	0.785683	4.78338	7
Zc3h12c	MGI:3026959	0.0778681	1.05346	1.61871	1.70956	1.87052	1.29902	0.641629	3.7792	7
Zfp280d	MGI:2384583	0.884358	1.16079	1.81274	2.0824	2.28808	1.63879	0.579883	4.56257	7
Zzef1	MGI:2444286	0.585172	0.870032	1.15179	2.40943	2.99496	1.55533	0.924001	5.03278	7
4932438A13Rik	MGI:2444631	0.629746	0.878615	1.03569	1.04766	1.04774	0.945855	0.168295	2.34723	6
9530003J23Rik	MGI:1924647	1.03744	1.03744	1.05199	1.06068	1.06068	1.17107	0.496025	3.07548	6
9930012K11Rik	MGI:2145726	0.419395	0.485149	0.82861	1.49819	2.06095	1.02015	0.657683	2.89948	6
A930017K11Rik	MGI:2442713	0.593252	0.75893	2.00868	2.18143	2.28422	1.6392	0.75563	4.35623	6
Abhd3	MGI:2147183	0.412299	0.458524	1.18345	1.40518	2.11126	1.12569	0.634538	3.10101	6
Abraxas2	MGI:1926116	0.955838	1.1798	1.33951	1.45221	1.54091	1.30129	0.209743	3.22183	6
Acsf2	MGI:2388287	0.454646	0.577449	1.20567	2.37888	2.76204	1.43073	0.969674	4.12107	6
Acsm2	MGI:2385289	0.170605	0.197772	0.869789	1.40878	2.06117	0.92965	0.735694	2.80922	6
Adamtsl4	MGI:2389008	0.821203	1.21125	1.99723	2.15199	2.18191	1.7268	0.569809	4.41752	6
Adgrb2	MGI:2451244	1.38152	1.46214	1.52984	1.78816	1.79875	1.58171	0.172905	3.89362	6
Adora1	MGI:99401	0.420991	0.704967	0.930154	2.06722	2.16731	1.20347	0.733974	3.37395	6
Adprm	MGI:1913608	1.45261	1.45261	1.47757	1.47886	1.47886	1.40453	0.24292	3.48301	6
Agpat4	MGI:1915512	0.286914	0.377047	0.769475	0.84745	0.96192	0.668713	0.27281	1.74791	6
Ahcyl1	MGI:2385184	0.955076	1.02185	1.08078	1.54916	1.54916	1.45367	0.802793	3.98764	6
Ap1ar	MGI:2384822	0.714015	1.49152	2.13053	3.18872	3.34381	2.16652	1.00919	5.76673	6
Arhgap23	MGI:3697726	0.562382	0.567615	0.681231	2.32183	3.38934	1.36727	1.20301	4.29566	6
Arid4b	MGI:2137512	0.31185	0.312622	0.349526	0.571612	0.571612	0.621117	0.601449	2.03062	6
Arl6ip1	MGI:1858943	0.716425	1.14377	1.76008	1.98053	1.98053	1.82915	0.992767	5.00027	6
Arpc1b	MGI:1343142	0.401734	0.661056	1.17014	1.54058	1.92103	1.14411	0.55904	3.06865	6
Arrb2	MGI:99474	0.374074	0.756682	1.03935	1.47472	1.47472	1.51668	1.46807	4.95763	6
Asb8	MGI:1925791	1.30905	1.36084	1.89752	2.83354	3.0013	2.04996	0.72117	5.27394	6
Aspn	MGI:1913945	0.446505	0.906593	1.18066	1.28341	1.28341	1.14661	0.471294	2.99982	6
Atf4	MGI:88096	0.887073	1.00938	2.19653	4.01995	5.92686	2.70605	1.97314	7.96259	6
Atp1a3	MGI:88107	1.58795	1.58795	1.68078	1.84703	1.892	1.64394	0.25757	4.0678	6
Atp6v1c1	MGI:1913585	1.22744	1.42481	1.65482	2.4123	2.7185	1.84878	0.589051	4.71624	6
Atp9a	MGI:1330826	1.36721	1.36721	1.46969	1.50487	1.50981	1.27088	0.476442	3.29027	6
B3galt1	MGI:1349403	1.52758	1.55025	1.74493	1.76618	1.76618	1.75414	0.238349	4.32967	6
Bbox1	MGI:1891372	0.00587556	1.01828	1.47388	2.18581	2.35318	1.41848	0.851536	3.96209	6
Bcl2l12	MGI:1922986	0.527863	0.528089	0.574351	1.1067	1.1067	0.884436	0.588184	2.5344	6
Bex2	MGI:1338017	1.09717	1.09732	1.24728	1.73787	2.22914	1.44267	0.454331	3.67695	6
Bhlhe40	MGI:1097714	1.29673	1.29673	1.48262	1.52257	1.52257	1.91126	1.68424	6.0084	6
Bmp2k	MGI:2155456	0.615688	0.615688	0.803554	0.84254	0.842622	0.753941	0.11127	1.86346	6
Btg1	MGI:88215	0.675995	0.677852	1.7473	3.11422	3.32346	1.88102	1.19434	5.32557	6
C9	MGI:1098282	0.544741	0.678772	0.783135	0.987953	0.999351	0.796181	0.178469	1.99065	6
Cadps2	MGI:2443963	0.298288	0.868744	0.941293	1.27546	1.45742	0.96375	0.398809	2.52352	6
Camk1	MGI:1098535	0.536675	0.773148	1.16368	1.49224	1.5694	1.11647	0.415118	2.88802	6
Cd19	MGI:88319	0.504494	0.839994	1.38591	1.45063	1.45063	1.38429	0.76283	3.79567	6
Cdh26	MGI:2685856	0.561946	0.747368	0.982565	1.37563	1.554	1.03401	0.38855	2.67768	6
Cep350	MGI:1921331	0.517237	0.517237	0.648861	0.648947	0.648947	0.614723	0.213341	1.57952	6
Cep85l	MGI:3642684	0.845263	1.23328	3.75604	4.52832	4.80629	3.1542	1.71088	8.62146	6
Cers5	MGI:1919199	0.604016	0.715315	2.04215	3.28306	3.34498	2.00528	1.4124	5.83962	6
Ces2e	MGI:2443170	0.607327	1.01002	1.86525	3.22869	4.73655	2.21885	1.56206	6.46064	6
Cib1	MGI:1344418	0.936933	1.56728	2.62961	2.89527	4.52333	2.53034	1.24153	6.79137	6
Cidec	MGI:95585	0.408629	0.414005	0.811619	1.28684	1.68001	0.902121	0.502497	2.479	6
Col18a1	MGI:88451	0.0765047	0.504783	0.936503	1.2988	1.2988	1.06142	0.870693	3.24811	6
Col4a3	MGI:104688	0.559578	0.760867	1.06011	2.69903	2.71293	1.47544	0.971934	4.2172	6
Cp	MGI:88476	1.81246	2.08365	2.74608	4.36667	5.50991	3.92376	2.9619	12.6652	6
Crybg1	MGI:109544	1.29262	1.78868	2.22487	2.67504	2.89304	2.18319	0.637926	5.53467	6
Cstdc2	MGI:1924955	1.05903	1.05903	1.12747	1.12862	1.12862	1.1102	0.337941	2.82245	6
Cyp4b1	MGI:103225	0.58344	0.991975	1.00042	1.35915	1.42618	1.06026	0.304155	2.68468	6
Dagla	MGI:2677061	1.0607	1.17587	1.17992	2.77548	2.81078	1.69711	0.850277	4.57121	6
Dcaf11	MGI:90168	0.466035	0.515899	0.666114	0.828445	1.11892	0.710254	0.246733	1.82514	6
Dguok	MGI:1351602	1.02539	1.02922	1.23582	2.41699	2.6099	1.59219	0.733859	4.23121	6
Dmxl2	MGI:2444630	0.370664	0.448896	0.761017	1.25807	1.42519	0.837477	0.425337	2.26114	6
Dnajb5	MGI:1930018	1.95715	1.95715	2.04464	2.08956	2.19725	1.98886	0.205947	4.89341	6
Dnajc28	MGI:2181053	0.420043	0.616175	0.637237	0.7625	0.7625	0.707232	0.25237	1.82195	6
Dnmbp	MGI:1917352	0.263969	0.783095	1.06236	1.39189	1.52828	1.01532	0.45446	2.68663	6
Dntt	MGI:98659	0.476724	0.576912	0.727277	1.52712	2.19097	1.03771	0.677281	2.95883	6
Dpp9	MGI:2443967	1.00766	1.00775	1.25427	1.96423	2.20174	1.44832	0.532718	3.74229	6
Dusp12	MGI:1890614	0.417258	0.712212	0.887147	1.02088	1.10377	0.838069	0.246289	2.12543	6
Dusp16	MGI:1917936	0.492898	0.836644	2.20615	3.50519	4.06876	2.2193	1.56786	6.46859	6
Efna5	MGI:107444	1.33477	1.33477	1.41432	1.41435	1.41435	1.332	0.253892	3.31174	6
Emg1	MGI:1315195	0.512986	1.53657	1.75244	2.26759	2.28031	1.68373	0.648427	4.37171	6
Epb41l1	MGI:103010	0.909747	1.34517	1.47461	2.27235	2.4253	1.6503	0.587255	4.25033	6
Esyt3	MGI:1098699	0.827586	1.00778	1.09655	1.13706	1.13706	1.09045	0.180928	2.70152	6
Evc2	MGI:1915775	0.406137	1.20766	1.75012	2.068	2.3878	1.59497	0.703335	4.21153	6
Fads1	MGI:1923517	0.666931	0.675259	1.12478	1.7711	1.81685	1.19662	0.505513	3.14151	6
Fam120a	MGI:2446163	0.722816	0.884983	0.940308	1.01116	1.01116	0.951124	0.158681	2.35663	6
Fam170a	MGI:2684939	0.792443	0.922034	1.0478	1.14453	1.21588	1.02841	0.15969	2.54427	6
Fbxo38	MGI:2444639	0.626855	1.49401	1.99885	2.35359	3.38661	1.97646	0.915317	5.25618	6
Fbxo41	MGI:1261912	1.20475	1.32856	1.33541	1.52038	1.52038	1.45482	0.287534	3.62111	6
Fcgr3	MGI:95500	0.755975	0.755975	0.793507	0.828612	0.874644	0.80037	0.0459765	1.96319	6
Fmnl2	MGI:1918659	0.715326	0.888601	1.08161	1.3312	1.3312	1.18334	0.451846	3.06963	6
Gad2	MGI:95634	0.114468	0.445237	1.01821	1.88772	2.00322	1.08118	0.786378	3.17893	6
Gna11	MGI:95766	0.204928	1.23235	1.7094	2.6686	2.72928	1.70899	0.943805	4.68805	6
Golph3	MGI:1913879	0.324648	2.63935	4.50389	6.88692	6.88692	7.18087	8.65623	26.1542	6
Gp1bb	MGI:107852	0.784845	1.09087	1.72403	3.23316	3.88525	2.0737	1.27937	5.82968	6
Hcn1	MGI:1096392	1.32938	1.40009	1.6527	2.43565	3.05037	1.92015	0.679069	4.94242	6
Hexb	MGI:96074	0.640046	1.03293	1.32459	1.90591	1.92109	1.35819	0.521317	3.52519	6
Hnrnpr	MGI:1891692	0.775637	1.22155	2.02257	3.30944	6.041	2.56546	1.90967	7.59762	6
Hook1	MGI:1925213	0.931589	0.931589	0.931783	1.04221	1.05414	0.920167	0.153451	2.27991	6
Hsd17b11	MGI:2149821	0.0696017	0.39538	0.57296	0.78786	0.800797	0.53326	0.285637	1.45401	6
Idh1	MGI:96413	1.91145	2.46999	2.61061	3.33785	3.85129	2.79863	0.687722	7.02559	6
Ift81	MGI:1098597	0.885986	1.05923	1.30974	1.46415	1.89377	1.32044	0.354322	3.33002	6
Ikzf3	MGI:1342542	0.485135	1.16876	1.52565	2.12543	2.21703	1.50794	0.642577	3.96331	6
Ilk	MGI:1195267	1.01636	1.01636	1.14153	1.14479	1.14563	1.02975	0.221986	2.57075	6
Ino80	MGI:1915392	1.01762	1.28969	1.34322	1.59639	1.90489	1.41584	0.302452	3.53341	6
Iqce	MGI:1921489	0.780093	0.782143	1.58102	1.68871	1.97605	1.39817	0.500979	3.60336	6
Irf8	MGI:96395	0.461563	0.761237	1.45488	2.58377	2.58377	2.08746	2.01195	6.81063	6
Irgc1	MGI:2685948	0.459489	0.459489	1.08027	1.74514	1.91822	1.12381	0.678971	3.14368	6
Isca1	MGI:1916296	0.91484	0.949101	1.01396	1.10838	1.10838	1.14292	0.356984	2.91115	6
Jpt1	MGI:1096361	0.937787	0.971044	1.1318	1.22401	1.38681	1.13054	0.165536	2.79388	6
Katnal2	MGI:1924234	0.632033	0.632033	0.719749	0.719826	0.719826	0.619445	0.283672	1.64457	6
Kbtbd8	MGI:2661430	1.04777	1.06165	1.2425	2.09299	2.36473	1.50869	0.571312	3.91009	6
Kdm1a	MGI:1196256	1.081	1.38544	1.51902	1.61769	1.77589	1.48301	0.236969	3.67106	6
Kif3b	MGI:107688	0.0125827	0.109709	0.50872	1.10823	1.14258	0.565091	0.529833	1.82197	6
Klk5	MGI:1915918	0.862399	1.72007	2.46047	3.61664	3.8197	2.48996	1.20103	6.66421	6
Klkb1	MGI:102849	0.17133	0.347393	0.768845	1.39235	1.71385	0.860437	0.632521	2.53821	6
L3mbtl3	MGI:2143628	0.510122	0.634135	0.634239	0.719181	0.719181	0.918506	0.718664	2.76483	6
Ldlr	MGI:96765	1.34389	1.48958	1.67992	2.78489	2.78489	3.14091	3.33563	10.7156	6
Lhx6	MGI:1306803	0.418999	0.840372	1.18459	1.25012	1.48102	1.05995	0.37674	2.72958	6
Lta	MGI:104797	0.57138	2.03961	2.76148	5.53319	6.08188	3.2915	2.11376	9.34579	6
Mag	MGI:96912	0.45749	0.817284	0.910885	1.61033	1.61033	2.16655	3.02428	8.59623	6
Mapk15	MGI:2652894	0.611687	0.827082	1.28851	1.61122	1.87897	1.251	0.495335	3.25833	6
Marchf8	MGI:1919029	0.287092	0.486479	0.815785	0.986657	1.34711	0.789819	0.377867	2.11111	6
Marveld2	MGI:2446166	0.781834	1.68593	2.56592	2.90621	3.64093	2.35779	1.01652	6.20658	6
Med25	MGI:1922863	0.946189	0.948464	1.10824	1.26919	1.26919	1.27724	0.514328	3.33327	6
Meis1	MGI:104717	0.283431	0.338088	0.632894	1.25316	1.81916	0.826605	0.620195	2.45415	6
Mllt3	MGI:1917372	0.501218	0.568545	0.661739	0.980304	1.33328	0.784471	0.320591	2.05092	6
Mmd	MGI:1914718	0.60163	1.42051	1.63945	2.01104	2.76636	1.67974	0.713472	4.41298	6
Mmp2	MGI:97009	0.47816	1.09185	1.60695	2.77741	3.06478	1.77102	1.01192	4.89274	6
Mpp2	MGI:1858257	1.79534	1.79534	1.80208	1.87617	1.87617	1.80451	0.269657	4.46107	6
Mpzl1	MGI:1915731	0.748719	0.887262	0.918623	0.984299	1.00872	0.91104	0.0926802	2.24119	6
Mrap2	MGI:3609239	0.00244297	0.134944	1.48453	2.74319	3.16417	1.5023	1.34831	4.75722	6
Mrm3	MGI:1914640	0.435644	0.463928	1.70869	2.24654	2.30065	1.47736	0.863714	4.10189	6
Mtss2	MGI:3039591	0.603818	0.654867	1.182	1.47923	1.57647	1.11306	0.410976	2.87715	6
Myo1d	MGI:107728	0.331375	0.737262	0.814088	1.34423	1.47138	0.918736	0.421183	2.43956	6
Naa25	MGI:2442563	0.889439	1.01759	1.10322	1.1086	1.1086	1.05511	0.0886137	2.59207	6
Ndfip2	MGI:1923523	0.347725	0.567645	0.66018	1.27695	2.04865	0.926888	0.63088	2.67297	6
Nsd3	MGI:2142581	0.427059	0.745542	1.24434	1.53997	2.01199	1.20221	0.56533	3.20465	6
Olfml2b	MGI:2443310	0.76663	0.76663	0.76681	0.877793	0.877793	0.895206	0.362948	2.33817	6
Pald1	MGI:1351623	0.0560956	0.67068	0.991048	1.20425	1.24895	0.860346	0.44971	2.33503	6
Pax5	MGI:97489	0.85906	0.951772	1.29733	1.4479	1.82157	1.27916	0.349481	3.22927	6
Pcsk1	MGI:97511	0.543879	0.629009	1.86483	2.45662	2.48184	1.64017	0.867143	4.46101	6
Pcsk2	MGI:97512	0.476446	2.5707	3.71286	5.06989	5.06989	4.12296	2.92658	12.034	6
Pdp1	MGI:2685870	0.264178	0.323125	0.469627	0.84805	0.84805	0.724663	0.647082	2.29006	6
Phf11c	MGI:3648476	0.694351	0.694351	0.694503	0.712259	0.712259	0.777382	0.411834	2.11518	6
Phf14	MGI:1923539	0.915994	1.00999	1.10264	1.21372	1.21372	1.18472	0.30066	2.97882	6
Phf8	MGI:2444341	0.737353	1.27643	1.67581	2.09424	2.14013	1.59996	0.577943	4.12667	6
Pkp4	MGI:109281	0.576407	0.970451	2.29317	2.945	3.0551	2.02222	1.03205	5.4646	6
Plcb4	MGI:107464	1.51731	1.51731	1.68904	1.82906	1.87883	1.60061	0.320228	3.98552	6
Pnma3	MGI:2180565	0.35205	0.645818	0.830019	1.14134	1.47227	0.878586	0.389849	2.32194	6
Pou2af1	MGI:105086	1.34017	1.3425	1.60708	2.56097	3.08376	1.92359	0.7305	4.98692	6
Ppp2r2a	MGI:1919228	0.343696	0.804399	1.14958	1.21667	1.27069	0.989104	0.356341	2.55046	6
Prkd1	MGI:99879	0.267735	0.587091	0.652208	0.890037	1.2559	0.717529	0.33123	1.90726	6
Prkra	MGI:1344375	0.305193	0.850539	2.03788	2.43138	2.43138	2.07826	1.56429	6.17658	6
Prss2	MGI:102759	0.529207	0.570602	0.75194	0.892068	0.994329	0.748348	0.179438	1.87647	6
Prss53	MGI:2652890	0.995646	1.45813	2.21383	2.47791	2.75707	2.0194	0.666925	5.16641	6
Ptp4a2	MGI:1277117	0.779205	1.7391	2.5451	4.02575	4.07519	2.61824	1.30861	7.04936	6
Ptpn12	MGI:104673	0.54168	0.54169	0.576842	0.666278	0.791358	0.615782	0.099832	1.52478	6
Ptprk	MGI:103310	2.04872	2.04872	2.14892	2.25233	2.33066	1.99352	0.485249	5.00221	6
Qsox1	MGI:1330818	0.216609	0.242777	0.340148	0.574287	0.574287	0.522028	0.459646	1.64057	6
Rab11fip4	MGI:2442920	1.06218	1.06218	1.06235	1.15538	1.15538	1.19333	0.352921	3.0277	6
Rab20	MGI:102789	0.1888	0.330453	0.953759	1.78522	2.02561	1.0396	0.752116	3.05172	6
Rab32	MGI:1915094	0.379491	0.516733	1.11915	2.15212	2.2175	1.25069	0.823356	3.57421	6
Rab36	MGI:1924127	0.093915	0.0968127	0.433681	1.03738	1.6987	0.632361	0.627152	2.08947	6
Rab5a	MGI:105926	0.197428	0.80685	1.23501	1.50068	2.30049	1.21258	0.705376	3.36302	6
Rasgrp3	MGI:3028579	0.977086	1.19383	1.28655	1.34947	1.34947	1.59154	0.922587	4.41065	6
Rbbp4	MGI:1194912	0.0483717	0.0697887	0.655718	1.01541	1.34585	0.631809	0.512794	1.92611	6
Rbmx	MGI:1343044	0.296923	0.747311	1.59754	2.72908	3.15876	1.68786	1.13837	4.85517	6
Rlim	MGI:1342291	0.603019	0.676849	0.891302	0.983795	1.02426	0.845089	0.173972	2.10627	6
Rrbp1	MGI:1932395	0.0947131	0.597249	0.702311	1.59178	2.18785	0.97937	0.765714	2.9473	6
Sbno1	MGI:2384298	1.27175	1.27175	1.30938	1.35513	1.35513	1.46893	0.649438	3.88013	6
Sbspon	MGI:2684952	0.264924	2.1455	3.92298	3.92688	3.93689	3.02003	1.52637	8.14693	6
Scg3	MGI:103032	1.03025	1.09417	1.12169	1.16354	1.18622	1.1196	0.0573765	2.74544	6
Scrib	MGI:2145950	0.818864	0.818864	1.0022	1.17746	1.47766	0.931346	0.465749	2.5078	6
Setd2	MGI:1918177	0.304829	1.17123	1.2742	3.89587	6.78125	2.45026	2.44374	8.11678	6
Sgip1	MGI:1920344	0.249591	0.495839	0.705788	0.85456	0.857866	0.644905	0.236914	1.66615	6
Sgta	MGI:1098703	2.35053	2.35053	3.14295	3.21698	3.51267	2.73143	0.922002	7.00104	6
Shisal1	MGI:1919551	0.550365	0.579177	0.598339	0.598399	0.598399	0.605088	0.052851	1.48686	6
Sirpa	MGI:108563	0.654587	1.29512	1.47578	2.04108	2.20853	1.52515	0.560431	3.94041	6
Skida1	MGI:1919918	0.505303	0.584345	0.657783	1.0243	1.09462	0.754022	0.244419	1.92614	6
Slc24a3	MGI:2137513	0.783335	0.933622	1.35867	1.70523	1.70523	1.89044	1.663	5.93889	6
Slc25a21	MGI:2445059	0.28929	0.716749	0.942759	1.07095	1.07095	0.934619	0.444792	2.49605	6
Slc30a4	MGI:1345282	0.520149	0.556507	0.878856	1.95713	4.00086	1.46539	1.34893	4.68854	6
Slc6a3	MGI:94862	0.227307	0.241704	0.687962	1.84999	1.96592	0.943475	0.810316	2.93665	6
Slitrk1	MGI:2679446	0.32197	0.731854	0.827433	1.00756	1.25728	0.828921	0.311078	2.14628	6
Smoc2	MGI:1929881	0.573381	0.940863	3.60893	3.71065	4.88895	2.88862	1.72462	8.0583	6
Spry4	MGI:1345144	1.63437	2.76651	3.65442	5.29179	5.68016	3.78028	1.53866	9.87828	6
Ssbp2	MGI:1914220	1.63603	1.73325	1.9889	2.37419	2.8553	2.0961	0.468902	5.24033	6
St7	MGI:1927450	2.11874	2.17227	2.18379	2.38554	2.45474	2.24981	0.135893	5.51926	6
Steap3	MGI:1915678	1.28987	1.29053	1.46854	1.59914	1.88833	1.41755	0.340137	4.10919	6
Stk35	MGI:1914583	1.0636	1.13086	1.22685	1.23567	1.23725	1.18685	0.0727338	2.91171	6
Susd6	MGI:2444661	1.16464	1.32018	1.46544	1.53942	1.76463	1.43981	0.306792	4.40573	6
Taf11	MGI:1916026	0.946466	0.946466	0.980253	1.06906	1.06906	0.932236	0.329141	2.39918	6
Tardbp	MGI:2387629	0.250533	0.457806	0.569385	0.655644	0.655644	0.885334	0.953048	3.04046	6
Tbc1d8	MGI:1927225	0.311252	0.370048	0.386422	0.529986	0.529986	0.503411	0.270995	1.37395	6
Tbr1	MGI:107404	0.635396	0.69192	1.19243	1.99742	2.21315	1.32046	0.669342	3.56395	6
Tcf20	MGI:108399	0.121029	1.25908	1.41679	2.03401	2.05207	1.38329	0.706693	3.73873	6
Tead1	MGI:101876	0.62726	0.694359	2.31472	2.65749	4.08872	1.96206	1.32996	6.12866	6
Tent5a	MGI:2670964	1.16403	1.43953	2.25165	2.9428	2.97628	2.17099	0.791919	5.6049	6
Timm22	MGI:1929742	0.716832	0.899798	0.924436	1.03024	1.0531	0.924807	0.120371	2.28124	6
Tmem175	MGI:1919642	0.617282	0.801674	0.914541	1.13012	1.42312	0.966879	0.2867	2.45359	6
Tmem248	MGI:1918917	2.03164	2.20271	2.40333	3.80822	4.25057	2.84997	0.934639	7.28709	6
Tmem72	MGI:2442707	0.392796	1.03629	1.31512	1.63245	2.31215	1.33399	0.652127	3.57819	6
Tnfrsf17	MGI:1343050	0.780418	0.807343	0.875993	1.12052	1.12052	1.02761	0.354759	2.63916	6
Tnik	MGI:1916264	0.739596	1.03997	1.1166	1.34136	1.37348	1.12127	0.234596	2.79619	6
Tox	MGI:2181659	0.985605	1.02549	1.53736	3.00728	3.33534	1.90474	1.01496	5.18834	6
Tram2	MGI:1924817	0.533584	1.1575	1.73054	2.62372	3.6567	1.90543	1.13327	5.31089	6
Trarg1	MGI:3029307	1.22573	1.29302	1.57622	1.85574	1.8631	1.56501	0.270636	3.88094	6
Trib1	MGI:2443397	0.50616	0.66542	1.34602	1.95541	2.88557	1.45076	0.936738	4.12501	6
Txndc5	MGI:2145316	0.709623	0.891535	1.15037	1.21482	1.21482	1.14099	0.348472	2.90143	6
Ubd	MGI:1344410	0.675024	0.832819	4.96202	4.96422	4.96584	3.56032	2.1744	9.98476	6
Ubp1	MGI:104889	0.581681	0.912498	1.20168	1.42068	2.04869	1.22782	0.496017	3.20552	6
Upf3b	MGI:1915384	0.951999	1.09899	1.73216	1.94932	2.48071	1.65756	0.565613	4.2526	6
Wdr11	MGI:1920230	0.269754	0.765722	1.27805	2.5557	3.03944	1.53112	1.07859	4.45901	6
Wdr6	MGI:1930140	0.6355	0.671099	0.924991	1.43825	1.43825	1.29239	0.958833	3.8234	6
Zbtb24	MGI:3039618	0.506846	0.697848	0.736005	0.92053	1.24402	0.806876	0.251993	2.05519	6
Zbtb5	MGI:1924601	2.47891	2.91136	3.53457	4.23792	4.58154	3.54648	0.829639	8.88294	6
Zdhhc5	MGI:1923573	0.562543	0.893941	1.27056	2.11732	2.27029	1.39754	0.675412	3.7416	6
Zfp148	MGI:1332234	0.395304	0.598013	0.741439	0.951397	0.99822	0.737636	0.232354	1.88005	6
Zfp612	MGI:2443465	1.07031	1.07031	1.11815	1.12094	1.12094	1.07654	0.12931	2.65279	6
Zscan21	MGI:99182	0.823602	0.937074	2.29727	3.80774	4.37559	2.42309	1.51156	6.83024	6
1700086L19Rik	MGI:1921534	0.528499	0.731177	0.786511	2.19302	2.39853	1.32755	0.892033	3.46335	5
1700093K21Rik	MGI:1914608	1.19287	1.19287	1.19417	1.23704	1.23704	1.16805	0.345722	2.70182	5
4930432K21Rik	MGI:1921916	0.435786	0.436263	0.460702	0.559528	0.559528	0.634453	0.364438	1.59496	5
Abat	MGI:2443582	0.598036	0.598036	0.598036	0.598475	0.598475	0.586743	0.0289782	1.31328	5
Abca6	MGI:1923434	0.649938	1.66021	1.87504	2.55496	2.55496	2.21718	1.37191	5.6664	5
Abce1	MGI:1195458	1.24716	1.3196	1.66811	1.85942	2.41419	1.7017	0.470706	3.91984	5
Acbd3	MGI:2181074	0.697164	1.06221	1.31807	1.49927	1.7209	1.25952	0.396533	2.92591	5
Actrt3	MGI:1923902	1.27762	1.27762	1.27916	1.30632	1.31758	1.26711	0.0650607	2.83634	5
Acvr2a	MGI:102806	0.529828	0.529828	0.529842	0.529842	0.529842	0.534033	0.0120586	1.19438	5
Adck2	MGI:1889336	0.973829	0.973829	0.983822	1.04764	1.04764	1.21862	0.629068	3.00135	5
Adcy3	MGI:99675	0.228255	0.456852	0.580772	0.710083	0.720915	0.539375	0.204583	1.2736	5
Adgb	MGI:3605549	0.497778	0.725415	1.20048	1.81535	2.99643	1.44709	1.00236	3.80648	5
Ago3	MGI:2446634	1.46605	1.46605	1.47935	1.50412	1.50412	1.36363	0.337484	3.12299	5
Aicda	MGI:1342279	0.627815	0.667251	0.743407	0.827026	0.827026	0.786589	0.174522	1.79317	5
Ajuba	MGI:1341886	0.792914	0.943509	1.14929	3.79844	4.78874	2.29458	1.86243	6.34035	5
Aktip	MGI:3693832	1.458	1.458	1.46082	1.76515	1.76515	1.60654	0.655817	3.8243	5
Aldoc	MGI:101863	0.748214	0.810884	0.845922	0.924668	0.924668	0.885381	0.13448	1.99796	5
Alg2	MGI:1914731	0.440123	0.47216	0.472829	0.782584	0.782584	0.863346	0.732148	2.42301	5
Ano8	MGI:2687327	0.359895	0.359895	0.360016	0.436978	0.436978	0.433416	0.205867	1.05298	5
App	MGI:88059	0.173894	0.485185	0.785395	0.948622	1.57489	0.793596	0.527651	2.06462	5
Arhgap10	MGI:1925764	0.311059	0.669272	1.32262	1.52082	1.52082	1.40575	1.11783	3.85732	5
Arih1	MGI:1344363	1.36716	1.36716	1.38932	1.4494	1.4494	1.28566	0.594016	3.11063	5
Arrb1	MGI:99473	0.308701	0.338846	0.459278	1.76775	2.14909	1.00473	0.88277	2.85737	5
Atad2b	MGI:2444798	1.0729	1.0729	1.09821	1.12626	1.12626	1.17652	0.189001	2.65779	5
Atg4d	MGI:2444308	1.30854	1.30854	1.30891	1.31194	1.31194	1.3229	0.0441143	2.9594	5
Atrn	MGI:1341628	0.674967	0.699963	1.01913	1.31634	1.6259	1.06726	0.40781	2.52199	5
Atxn7l3	MGI:3036270	2.20395	2.20395	2.22488	2.78061	2.80568	2.20834	0.721311	5.14441	5
AU040320	MGI:2140475	1.45211	1.45211	1.50129	1.72407	1.72407	1.56608	0.44157	3.6115	5
B4gat1	MGI:1919680	0.858098	0.858098	0.858545	0.86152	0.86152	0.868158	0.0731915	1.94677	5
Baiap2l2	MGI:2652819	1.591	1.71311	1.90507	2.18612	2.40922	1.89855	0.778141	5.37256	5
Bbc3	MGI:2181667	1.44038	1.72715	2.02181	2.68169	3.73168	2.32054	0.913479	5.50112	5
Bex6	MGI:3588247	0.817445	0.817445	1.01712	1.01729	1.08596	0.8706	0.273677	2.02221	5
Bicd1	MGI:1101760	0.359609	0.76942	0.837328	1.32214	1.41457	0.940615	0.432361	2.2741	5
Bzw1	MGI:1914132	1.15336	1.31536	1.36633	1.4757	1.47673	1.3575	0.133895	3.04724	5
Cacna2d1	MGI:88295	1.24096	1.53048	1.9357	1.98414	1.98414	2.10364	1.01055	5.1197	5
Cacna2d4	MGI:2442632	1.54149	1.55846	1.57259	1.57318	1.57318	1.59073	0.0667876	3.55949	5
Camk1d	MGI:2442190	1.00807	1.00807	1.16397	1.44856	1.48575	1.08924	0.463701	2.60621	5
Capn10	MGI:1344392	0.707957	0.715139	1.12908	2.65636	2.97422	1.63655	1.09524	4.26494	5
Capn12	MGI:1891369	0.905572	0.905572	0.999124	1.07545	1.10832	0.922739	0.235534	2.1164	5
Cartpt	MGI:1351330	0.109798	0.210142	0.412247	0.499023	0.921011	0.430444	0.315055	1.15041	5
Catsper3	MGI:1924106	0.543608	0.578616	0.667433	0.731652	0.917218	0.687705	0.148056	1.56601	5
Cbr3	MGI:1309992	0.0901497	0.473039	1.00504	1.16235	1.34814	0.815744	0.52042	2.10013	5
Ccdc141	MGI:1919735	1.36687	1.36687	1.39935	1.40813	1.40813	1.51959	0.345447	3.46745	5
Ccdc83	MGI:1918255	0.402798	1.00662	1.17823	1.51089	1.51089	1.29777	0.731279	3.24963	5
Ccdc92	MGI:106485	0.840687	0.840687	1.12785	1.14213	1.14213	1.08382	0.73398	2.83341	5
Ccdc9b	MGI:2685199	0.974246	1.09078	1.37573	1.38454	1.60072	1.2852	0.25105	2.91733	5
Chrm4	MGI:88399	1.17045	1.17238	1.21143	1.27358	1.27358	1.25496	0.11519	2.81562	5
Cnr1	MGI:104615	2.35774	2.35774	2.43391	2.44318	2.44318	2.61396	1.08195	6.23269	5
Coq2	MGI:1919133	0.329367	0.773837	0.809449	1.14783	1.35918	0.883933	0.393928	2.12777	5
Cotl1	MGI:1919292	0.507138	0.547365	0.679384	1.02009	1.07487	0.76577	0.26565	1.79285	5
Cpt1c	MGI:2446526	0.821334	1.18941	1.24422	2.15562	2.44796	1.57171	0.693764	3.77844	5
Creg2	MGI:1928333	0.596421	0.596421	0.707965	0.942486	1.23338	0.708981	0.435127	1.80848	5
Ctdsp1	MGI:2654470	1.11499	1.1508	1.15081	1.4034	1.6984	1.30368	0.249044	2.95736	5
Dclk1	MGI:1330861	1.21532	1.24775	2.0484	2.14869	2.15358	1.76275	0.486875	4.06012	5
Defb14	MGI:2675345	0.558037	0.606614	0.829455	1.22883	1.374	0.919387	0.367054	2.18295	5
Dennd2d	MGI:2181193	0.709479	0.735969	0.747438	0.771376	0.771608	0.747749	0.0215656	2.24408	5
Dhdds	MGI:1914672	0.914379	0.914379	0.914379	0.914512	0.914512	2.17791	2.86605	7.52153	5
Dlk1	MGI:94900	0.917187	0.917187	0.995068	1.03976	1.17407	0.900139	0.308229	2.10506	5
Dner	MGI:2152889	0.553254	0.672411	0.817568	0.889516	1.15294	0.817137	0.228352	1.88339	5
Emc8	MGI:1343095	0.961011	0.961011	0.961011	1.0563	1.07192	0.915359	0.223444	2.09502	5
Emilin3	MGI:2389142	1.32798	1.32954	1.34771	1.41674	1.43797	1.37199	0.0516837	3.0696	5
Epg5	MGI:1918673	1.19056	1.45188	1.57842	2.34176	2.67814	1.84815	0.631414	4.32123	5
Epgn	MGI:1919170	0.465461	0.508204	0.906362	1.57114	1.68154	1.02654	0.575227	2.56758	5
Eps8l2	MGI:2138828	0.886579	1.24307	1.4605	1.73219	2.29845	1.52416	0.532064	3.57039	5
Ercc5	MGI:103582	6.34735	6.7985	7.47449	7.92297	7.92297	8.05765	2.14853	18.5228	5
Erlin1	MGI:2387613	0.821995	0.821995	0.945138	1.12562	1.14059	0.85462	0.368287	2.04803	5
Exoc3l2	MGI:1921713	0.494114	0.494114	0.537106	0.633675	0.633675	0.578128	0.266593	1.53647	5
Fam162a	MGI:1917436	0.199722	0.428331	0.979205	1.19361	1.50354	0.860882	0.53897	2.20625	5
Fancl	MGI:1914280	1.27781	1.27781	1.44135	1.4625	1.4625	1.35312	0.573954	3.2361	5
Fbxw13	MGI:3505590	0.534922	1.17001	1.46728	2.2499	2.65079	1.61458	0.845925	3.98707	5
Fcmr	MGI:1916419	0.381526	0.838762	3.81933	5.155	7.39249	3.51742	2.94949	9.83155	5
Fgf14	MGI:109189	1.00972	1.11801	2.07876	2.3127	2.82993	1.86982	0.78527	4.4663	5
Foxj3	MGI:2443432	0.539921	0.661488	0.792989	0.919244	0.919244	1.0562	0.746569	2.79414	5
Foxn3	MGI:1918625	0.859944	0.859944	0.859949	0.859949	0.859949	0.848615	0.0503989	1.90024	5
Frmd5	MGI:2442557	0.545257	0.545257	0.545257	0.545833	0.545833	0.709074	0.398102	1.77422	5
Ftl1	MGI:95589	0.478356	0.520365	0.846165	1.26984	1.26984	1.18168	0.955366	3.26079	5
Fus	MGI:1353633	0.573474	0.621592	0.650471	0.720645	0.762178	0.665672	0.0758453	1.4962	5
Garre1	MGI:1924311	1.02744	1.10552	1.10725	1.26509	1.44082	1.18923	0.165043	2.6796	5
Gbp3	MGI:1926263	0.196747	0.39004	0.723027	0.841935	0.917462	0.613842	0.308297	1.50473	5
Gdpd5	MGI:2686926	0.520057	1.04693	1.07387	3.00123	4.09197	1.94681	1.52651	5.31708	5
Glg1	MGI:104967	0.426065	0.790043	1.25437	1.82613	2.16486	1.29229	0.715962	3.22499	5
Glycam1	MGI:95759	0.381396	0.907947	0.946298	1.42587	1.42587	1.38522	1.11376	3.81523	5
Gm17359	MGI:4936993	0.640828	0.653668	0.741711	1.11163	1.1643	0.862428	0.255191	1.99484	5
Gm5547	MGI:3648206	1.10941	1.10941	1.16492	1.16618	1.16618	1.11681	0.201086	2.52943	5
Gnb5	MGI:101848	0.241798	0.355613	1.39878	1.54984	1.65187	1.03958	0.683475	2.6967	5
Golga3	MGI:96958	1.17093	1.17093	1.31481	1.42386	1.57834	1.22409	0.362781	2.83167	5
Gpr137	MGI:2147529	1.85958	1.86162	1.89918	1.94721	2.00166	1.91385	0.060646	4.28122	5
Gpx6	MGI:1922762	0.2846	0.286117	0.293052	0.296486	0.296486	0.336464	0.103869	0.780509	5
Gsg1l	MGI:2685483	0.634044	0.729575	0.839541	0.926946	1.10066	0.846153	0.180226	1.92608	5
Gstcd	MGI:1914803	0.319228	0.416116	0.577064	2.2985	2.60267	1.24272	1.11168	3.5588	5
H1f10	MGI:2685307	0.383777	0.383777	0.616129	0.624452	0.624452	0.559373	0.41374	1.49974	5
H2ab3	MGI:3644875	0.467633	0.545371	0.802696	1.16045	1.16045	1.09709	0.83452	2.96712	5
Hjv	MGI:1916835	1.90331	1.90331	2.11802	2.23775	2.23775	2.12158	1.06769	5.20243	5
Hs3st3a1	MGI:1333861	0.00588908	0.956148	1.3295	2.79966	4.08576	1.83539	1.61013	5.21664	5
Il13	MGI:96541	0.538777	0.754258	0.982365	1.13319	1.13319	1.05733	0.511298	2.57593	5
Il18rap	MGI:1338888	0.0263345	0.231358	0.34366	0.575856	0.575856	0.709001	0.948284	2.47192	5
Ipo7	MGI:2152414	0.366637	0.393153	0.664638	0.747103	0.747103	0.738263	0.4673	1.89701	5
Iqgap1	MGI:1352757	1.9834	2.19277	4.93031	5.44807	6.43126	4.19716	2.00074	10.2026	5
Iqsec3	MGI:2677208	0.249629	0.993628	1.0353	1.65489	2.03682	1.19405	0.685553	3.00146	5
Izumo1r	MGI:1929185	1.23429	1.40966	1.53744	1.7119	1.7119	1.62671	0.384956	3.71802	5
Kcnh3	MGI:1341723	0.49826	0.616672	0.66607	0.949285	0.986956	0.743449	0.214384	1.71681	5
Kcnh8	MGI:2445160	0.286849	0.341051	0.460171	0.578981	0.578981	0.536113	0.289697	1.33146	5
Kdelr2	MGI:1914163	0.374465	0.805007	1.06986	1.16584	1.41446	0.965926	0.396127	2.30059	5
Kdm2b	MGI:1354737	1.00169	1.0383	1.36197	1.95154	2.44235	1.55917	0.623485	3.70269	5
Keg1	MGI:1928492	1.6348	1.6348	1.64057	1.64267	1.64267	1.63664	0.0819929	3.66331	5
Kif20a	MGI:1201682	0.348811	0.504068	0.822424	1.19423	2.11182	0.996271	0.702731	2.63403	5
Klk14	MGI:2447564	0.315744	0.99498	1.48315	1.57126	1.69987	1.213	0.568104	2.94072	5
Kpna4	MGI:1100848	0.101647	0.555697	0.821043	1.27458	1.67956	0.886506	0.61426	2.33211	5
Lama1	MGI:99892	0.498088	0.545623	1.04042	1.04955	1.23508	0.873752	0.33092	2.06283	5
Leprot	MGI:2687005	1.05599	1.05599	1.07428	1.16243	1.16243	1.18533	0.564436	2.88087	5
Lingo2	MGI:2442298	0.897108	0.897108	0.966171	1.21405	1.60174	0.95382	0.556104	2.40538	5
Loxl1	MGI:106096	0.454735	0.47452	0.923691	1.51743	2.72788	1.21965	0.94754	3.321	5
Lpo	MGI:1923363	0.685328	0.786647	0.786944	0.862991	0.862991	0.852296	0.172554	1.93679	5
Lratd2	MGI:3026924	0.0928913	0.30563	1.47285	5.82514	5.82514	6.29186	10.0366	24.5127	5
Lrrtm1	MGI:2389173	0.955925	1.00106	1.00163	1.05175	1.05175	1.13305	0.293672	2.60076	5
Lta4h	MGI:96836	0.571323	0.581048	0.999239	1.06314	1.15451	0.873852	0.277299	2.03117	5
Ly6g6d	MGI:2148931	0.193172	0.519678	0.822755	1.85773	2.21573	1.12181	0.873585	3.05695	5
Lypla1	MGI:1344588	0.671529	0.678903	1.07497	1.2723	1.98154	1.13585	0.538959	2.75911	5
Maml2	MGI:2389460	1.07231	1.19519	1.45389	1.45389	1.45389	1.58341	0.668438	3.78459	5
Mapt	MGI:97180	0.918931	0.918931	0.918962	1.03893	1.20782	1.00071	0.126899	2.25201	5
Mast2	MGI:894676	0.992037	0.992037	0.996418	1.03441	1.03441	0.84351	0.457074	2.096	5
Mboat1	MGI:2387184	0.237608	0.237608	0.237675	1.21243	1.2243	0.629924	0.537187	1.77153	5
Mex3b	MGI:1918252	1.57751	1.57751	1.58538	1.60418	1.60708	1.53942	0.121654	3.45083	5
Mgme1	MGI:1921778	0.514695	0.899435	3.38551	3.40757	3.84032	2.40951	1.57056	6.2366	5
Mipol1	MGI:1920740	0.33642	0.361981	1.07983	1.15459	1.37294	0.861152	0.479679	2.15134	5
Mmaa	MGI:1923805	1.57355	1.96994	2.25801	2.46077	2.49464	2.15138	0.384619	4.87175	5
Mogs	MGI:1929872	0.59035	0.666054	0.877118	1.31079	1.31079	1.34055	1.10811	3.72787	5
Mpdz	MGI:1343489	0.52829	0.581055	1.27854	1.4838	1.62213	1.09876	0.511846	2.66164	5
Myo10	MGI:107716	0.38368	0.804331	0.971487	1.09851	1.13051	0.877703	0.304509	2.05493	5
Nacad	MGI:3603030	0.403134	0.612295	0.862478	0.900753	0.900753	0.83626	0.375296	2.01495	5
Nacc1	MGI:1914080	0.758511	1.00777	1.64578	1.98053	2.13763	1.50605	0.602213	3.57652	5
Nadk2	MGI:1915896	0.731218	0.776969	0.776978	0.953727	1.16208	0.880195	0.179144	2.00052	5
Ncoa1	MGI:1276523	1.34958	1.46133	1.71954	1.82624	1.99495	1.67033	0.263945	3.77208	5
Ndrg1	MGI:1341799	0.88379	1.26749	1.62706	1.85722	1.85722	1.85644	1.06658	4.66715	5
Neil2	MGI:2686058	0.562154	0.661981	0.984534	1.26042	1.60026	1.01387	0.428185	2.42343	5
Neto2	MGI:1921763	0.60668	0.745359	0.819308	0.868075	0.868075	0.917483	0.366008	2.17824	5
Nfatc3	MGI:103296	0.641578	0.750006	0.864369	1.08886	1.39953	0.948868	0.301581	2.2058	5
Nos3	MGI:97362	0.362492	0.728861	0.730827	1.44609	1.65399	0.984452	0.54265	2.4543	5
Npm3	MGI:894653	0.862749	1.0362	1.04314	1.52187	1.52187	1.37044	0.619566	3.30545	5
Nr1h3	MGI:1352462	0.800367	0.800367	0.879757	0.971582	0.986109	0.755577	0.352165	1.83045	5
Nrbp1	MGI:2183436	0.0500228	0.108306	0.566375	0.752343	0.899614	0.475332	0.380997	1.3078	5
Nrxn2	MGI:1096362	1.01501	1.01501	1.01501	1.03171	1.03171	0.969452	0.207563	2.20715	5
Ntn4	MGI:1888978	2.1714	3.04809	3.65328	4.0645	4.63297	3.51405	0.94792	8.08312	5
Otogl	MGI:3647600	0.927248	0.927248	0.991005	1.10076	1.10076	0.921165	0.538732	2.32458	5
Padi1	MGI:1338893	0.74995	0.74995	0.759969	1.0734	1.0734	1.07266	0.868241	2.96115	5
Paqr6	MGI:1916207	0.129143	0.270027	0.303368	0.394789	0.394789	0.351258	0.196725	0.878472	5
Pawr	MGI:2149961	0.859505	0.88023	0.962235	0.962237	0.971942	0.92723	0.0530228	2.07606	5
Pbx3	MGI:97496	0.660901	0.67106	0.715537	0.746288	0.822361	0.723229	0.0652387	1.62244	5
Pcm1	MGI:1277958	0.452381	1.27976	1.44754	1.93389	2.45804	1.51432	0.750641	3.70401	5
Pdcd6ip	MGI:1333753	0.566162	0.785159	1.37401	1.53436	1.57664	1.16727	0.461633	2.76857	5
Pde1a	MGI:1201792	0.67755	0.709456	0.869844	1.02429	1.11091	0.87841	0.189936	2.00058	5
Pde6b	MGI:97525	0.959839	0.997837	1.0353	1.03866	1.06622	1.01957	0.0413152	2.28132	5
Pdia6	MGI:1919103	1.098	1.098	1.1959	1.19831	1.19831	1.15867	0.326765	2.67202	5
Pfn1	MGI:97549	0.380717	0.555198	0.76388	0.991649	1.31062	0.800412	0.365544	1.93334	5
Phip	MGI:1932404	1.22969	1.22969	1.28688	1.38555	1.48577	1.18804	0.368547	2.7569	5
Pias2	MGI:1096566	0.248041	0.534289	1.14764	1.39282	1.61054	0.986667	0.576695	2.48955	5
Plau	MGI:97611	0.70146	0.716213	0.716213	0.734225	0.734225	0.731036	0.0334081	1.63601	5
Plekha3	MGI:1932515	0.886757	1.04165	1.04208	1.24861	1.52784	1.14939	0.247574	2.61737	5
Plod1	MGI:99907	1.94324	3.0071	3.11506	4.81573	5.07658	3.59154	1.32188	8.45491	5
Prrc2c	MGI:1913754	0.51322	0.51322	0.561421	0.561421	0.561421	0.603934	0.150889	1.38375	5
Ptpra	MGI:97808	0.578559	0.595192	0.601557	2.58282	2.71801	1.41523	1.12861	3.88708	5
Ptprs	MGI:97815	0.85222	0.888493	0.890086	0.924438	0.937552	0.898558	0.0335806	2.01036	5
Ptpru	MGI:1321151	0.861304	1.47312	1.57831	2.0943	2.17467	1.63634	0.531557	3.81029	5
Ptprv	MGI:108027	0.62622	1.01357	1.29479	1.33462	1.78721	1.21128	0.428737	2.841	5
Pttg1ip	MGI:2652132	6.93012	6.93012	7.52514	8.25378	9.78661	7.05564	2.61674	16.6223	5
Rab5c	MGI:105306	1.34162	1.34162	1.53755	1.57148	1.7085	1.39328	0.352858	3.1944	5
Rab8a	MGI:96960	0.0330981	0.13145	0.43432	0.446863	0.446863	0.47744	0.516354	1.48534	5
Rasal3	MGI:2444128	0.471389	0.716277	0.887678	1.09616	1.09616	0.967664	0.453104	2.34587	5
Rasgrf1	MGI:99694	0.0649369	0.535882	0.996748	1.3605	1.39017	0.869649	0.56723	2.25132	5
Rell1	MGI:2140767	0.651798	0.670365	0.671746	0.867311	0.867311	0.849232	0.312163	1.99894	5
Rhbdf2	MGI:2442473	0.177585	0.51796	1.00097	1.06195	1.56016	0.863727	0.532329	2.20536	5
Rhpn1	MGI:1098783	1.48813	1.48813	1.61012	1.62564	1.68209	1.51222	0.211781	3.40785	5
Rln3	MGI:2158015	0.686847	0.687019	0.687785	0.823459	0.823459	0.792024	0.168836	1.80292	5
Rnf115	MGI:1915095	0.673377	0.815081	0.948389	0.972911	0.972911	0.876534	0.131139	1.97746	5
Rreb1	MGI:2443664	0.773241	1.01773	1.24862	1.81695	2.35682	1.44267	0.640727	3.47111	5
Rskr	MGI:2652869	0.221695	0.760892	1.65249	2.10058	2.51871	1.45087	0.947363	3.75701	5
Samd11	MGI:2446220	0.926118	0.926118	0.928142	0.935052	0.939562	0.897596	0.0776043	2.01308	5
Satb1	MGI:105084	0.864585	1.00376	1.48841	2.58512	2.67736	1.72385	0.860707	4.22155	5
Scaper	MGI:1925976	0.552744	0.592773	1.07369	1.3094	1.87481	1.08068	0.547671	2.65314	5
Scn3b	MGI:1918882	0.0816662	0.511896	0.549855	1.23071	1.48148	0.77112	0.571692	2.06893	5
Sec14l1	MGI:1921386	0.980035	0.984213	1.06326	1.06602	1.07785	1.03427	0.0479443	2.3147	5
Sf3b3	MGI:1289341	1.1917	1.1917	1.37825	1.37835	1.37835	1.09293	0.539907	2.67178	5
Shisa4	MGI:1924802	1.07217	1.07217	1.176	1.22598	1.30147	1.12314	0.178812	2.53675	5
Six1	MGI:102780	0.523977	0.52759	0.646891	1.01412	1.01412	0.745339	0.250296	1.74019	5
Slc17a8	MGI:3039629	1.94058	2.23006	3.9023	4.1959	5.81604	3.61698	1.58005	8.68325	5
Slc44a1	MGI:2140592	0.865742	0.889138	1.32559	7.96638	9.45823	4.10102	4.24638	12.4987	5
Slc44a2	MGI:1915932	0.287992	0.331383	0.377182	0.441633	0.441633	0.455016	0.220933	1.10925	5
Slc7a2	MGI:99828	0.254407	1.04959	1.15256	1.80358	2.0466	1.26135	0.703783	3.15218	5
Slc9a3r2	MGI:1890662	0.626077	1.87462	2.01571	3.06335	3.59525	2.235	1.15142	5.50265	5
Slc9a4	MGI:105074	0.953028	1.28842	1.74831	2.22408	2.6202	1.76681	0.676168	4.17575	5
Speer4f1	MGI:1918185	0.566079	0.677181	0.914923	0.967072	0.967072	1.08954	0.708791	2.81868	5
Strn4	MGI:2142346	1.375	1.375	1.67873	2.26984	2.43087	1.82589	0.497834	4.20246	5
Stx16	MGI:1923396	0.744698	0.938386	1.45608	2.0724	2.13268	1.46885	0.634606	3.52115	5
Svep1	MGI:1928849	0.230843	0.30983	0.426133	0.730202	1.00271	0.539943	0.320857	1.36729	5
Taok3	MGI:3041177	1.34808	1.34808	1.52955	1.52989	1.52989	1.39906	0.2063	3.15549	5
Tent4a	MGI:2682295	0.416715	0.552229	1.13985	1.2781	1.33439	0.944257	0.428339	2.2786	5
Terf2ip	MGI:1929871	0.32866	1.35732	2.15817	2.41078	2.67488	1.78596	0.95218	4.42435	5
Tfap4	MGI:103239	0.787938	1.08767	1.46242	1.6096	1.77452	1.34443	0.401506	3.11164	5
Tfrc	MGI:98822	2.07544	2.39726	4.19527	7.37127	7.46984	4.70182	2.61024	11.7383	5
Tlcd3b	MGI:1916202	0.554813	0.954906	1.13068	1.43262	1.43262	1.84543	1.87667	5.57813	5
Tm2d2	MGI:1916992	0.335267	0.407636	0.539484	0.572187	0.606435	0.492202	0.11561	1.12462	5
Tm9sf4	MGI:2139220	0.975409	1.2333	1.24511	1.71312	1.71312	1.84479	1.26499	4.83912	5
Tmem237	MGI:2138365	1.05228	1.88815	6.44423	6.76581	7.2543	4.68095	2.95994	12.025	5
Tmtc4	MGI:1921050	1.6603	1.70279	3.01615	3.03897	4.73639	2.83092	1.2601	6.81337	5
Top2a	MGI:98790	0.304309	0.422331	1.08428	2.60435	4.30652	1.74436	1.70011	5.17449	5
Trf	MGI:98821	0.272178	0.551039	0.564562	1.16295	1.16295	0.956177	0.782807	2.65	5
Trim3	MGI:1860040	1.06618	1.14319	1.84587	2.17982	2.37395	1.7218	0.59479	4.02966	5
Trim39	MGI:1890659	0.163727	0.567347	0.764372	1.41452	2.24351	1.03069	0.814785	2.82261	5
Trim8	MGI:1933302	0.776337	1.08095	1.22093	1.4424	1.76434	1.25699	0.372526	2.90779	5
Tspyl4	MGI:106393	1.20468	1.20687	1.21064	1.25126	1.25126	1.32066	0.229542	2.98856	5
Tst	MGI:98852	0.415779	0.843116	0.934648	1.12896	1.16251	0.897004	0.300082	2.09363	5
Tut4	MGI:2445126	0.368592	0.668814	1.21407	1.37858	1.79562	1.08513	0.568832	2.6799	5
Ubtf	MGI:98512	0.693245	0.695102	0.999232	1.12294	1.3161	0.965324	0.272067	2.22606	5
Uchl4	MGI:1890440	3.99622	3.99622	4.01766	4.01766	4.03216	3.65949	0.79711	8.33672	5
Ucp1	MGI:98894	0.965483	0.965483	1.14516	1.29294	1.29294	1.12965	0.525575	2.73596	5
Vegfb	MGI:106199	0.487342	0.550659	0.597726	0.599446	0.599446	0.792614	0.524829	2.05985	5
Vps13a	MGI:2444304	0.43835	0.614577	0.833858	1.09112	1.11111	0.817803	0.294226	1.92101	5
Wdr37	MGI:1920393	1.00586	1.27259	1.85749	2.13758	2.13758	2.03047	1.12717	5.06914	5
Xkr4	MGI:3528744	0.332664	0.470142	1.13888	1.33033	1.33188	0.92078	0.483027	2.2743	5
Ywhab	MGI:1891917	1.31551	1.31551	1.45367	1.51431	1.51431	1.46853	0.510016	3.43852	5
Zdhhc3	MGI:1926134	1.65007	1.65007	1.65563	1.65639	1.65842	1.63835	0.0376337	3.66424	5
Zfp641	MGI:2442788	1.26557	1.26562	1.26592	1.29782	1.29782	1.32154	0.107819	2.96292	5
Zfp787	MGI:1914359	1.06851	1.09946	1.3282	2.12724	3.24596	1.77387	0.927754	4.37904	5
Zmiz2	MGI:106374	0.66054	0.66054	0.660699	0.660699	0.660699	0.65798	0.135561	1.49606	5
1500009L16Rik	MGI:1917034	0.294491	0.551162	0.831374	1.31153	1.76815	0.931347	0.612896	2.14396	4
2510009E07Rik	MGI:1919440	0.397466	0.639963	1.00392	1.23283	1.34027	0.936396	0.405046	1.99988	4
Abca7	MGI:1351646	0.648845	0.666915	0.726505	1.22635	1.68467	0.946632	0.49455	2.07803	4
Abcb9	MGI:1861729	0.805428	1.9413	3.26265	4.10761	4.76708	3.02446	1.64754	6.68823	4
Ablim2	MGI:2385758	0.824587	0.824729	0.981558	1.23714	1.33603	1.03093	0.251424	2.10735	4
Actc1	MGI:87905	0.706552	0.739922	0.878591	1.02351	1.06312	0.881713	0.169101	1.78758	4
Adam33	MGI:1341813	0.218081	0.682953	1.31056	1.57066	1.66802	1.12681	0.6427	2.51355	4
Adgrd1	MGI:3041203	0.888345	1.01078	1.14176	1.28438	1.41846	1.14758	0.216634	2.32563	4
Adss	MGI:87948	0.421948	0.457102	0.567174	1.20105	1.76002	0.829078	0.62738	1.9825	4
Aff3	MGI:106927	0.420999	0.720294	1.10486	1.23618	1.28222	0.978238	0.387098	2.06817	4
Agap1	MGI:2653690	0.278404	0.317825	0.569885	1.07798	1.37344	0.697902	0.50184	1.64432	4
Agtr1a	MGI:87964	1.42145	1.99351	2.74324	3.43879	3.95667	2.71615	1.04558	5.72622	4
Angptl3	MGI:1353627	0.712971	1.35967	2.03006	2.29112	2.52846	1.82539	0.77818	3.89164	4
Ankrd11	MGI:1924337	0.306453	0.551612	0.942384	1.36515	1.64231	0.958382	0.558475	2.14701	4
Ankrd27	MGI:2444103	0.480214	0.915857	1.91181	2.73659	3.00106	1.82622	1.13056	4.14426	4
Antkmt	MGI:2384888	1.2366	1.23683	1.23884	1.63004	2.01945	1.43343	0.390679	2.94564	4
Ap4m1	MGI:1337063	0.605907	0.703934	1.38466	2.59528	3.2232	1.64961	1.20899	3.90766	4
Arhgap24	MGI:1922647	0.784802	1.03043	1.38198	1.67129	1.85467	1.35086	0.4467	2.81032	4
Arhgef1	MGI:1353510	0.227957	0.747788	1.45193	1.66079	1.68533	1.20429	0.677057	2.67889	4
Arhgef26	MGI:1918053	0.338814	0.555867	0.801724	0.925024	1.01952	0.740445	0.287726	1.5625	4
Arl10	MGI:1930788	0.27228	0.674638	1.19226	1.35161	1.39568	1.01312	0.511845	2.2117	4
Arrdc1	MGI:2446136	0.840377	0.933212	1.04754	2.57678	4.08451	1.75499	1.55618	4.42551	4
Arrdc5	MGI:1924170	0.322809	0.44556	0.726483	1.15117	1.41768	0.798365	0.47261	1.79433	4
Arv1	MGI:1916115	1.07073	1.07073	1.74055	2.53186	2.65334	1.80129	0.849395	3.89141	4
Asb1	MGI:1929735	0.805215	0.827413	0.936131	1.15839	1.29413	0.992902	0.221646	2.02257	4
Asic1	MGI:1194915	0.726484	0.757936	0.91493	1.1797	1.31892	0.968816	0.269955	1.99325	4
Asic4	MGI:2652846	1.1297	1.14272	1.15575	1.1623	1.16885	1.15251	0.0164165	2.3052	4
Aspm	MGI:1334448	0.49936	0.513173	0.744655	0.984121	1.00592	0.748647	0.272717	1.57004	4
Atf7	MGI:2443472	1.25701	1.70761	2.28551	2.45998	2.50716	2.0838	0.570556	4.28316	4
Atg2b	MGI:1923809	1.16334	1.24585	1.3598	1.39125	1.39125	1.31855	0.107635	2.64368	4
Atp6v1b2	MGI:109618	0.129803	0.531962	3.17624	5.72792	6.03748	3.12994	3.02837	8.16696	4
Atrip	MGI:1925349	0.659995	0.733194	0.959641	1.79264	2.4724	1.26292	0.828106	2.90467	4
AU021092	MGI:2146559	1.17397	1.65827	2.35452	2.57762	2.58876	2.11795	0.661953	4.38832	4
Avpr1a	MGI:1859216	0.163829	0.175755	0.649352	1.14689	1.18276	0.661324	0.561535	1.64176	4
AW112010	MGI:2147706	0.0209961	0.269628	0.539221	0.638267	0.716351	0.453948	0.300957	1.0469	4
B2m	MGI:88127	0.939452	0.954874	1.02478	1.2491	1.41893	1.10199	0.219643	2.23656	4
Baz1a	MGI:1309478	1.31575	2.52904	3.85203	4.31682	4.6719	3.42293	1.45973	7.29783	4
Bbs2	MGI:2135267	0.331053	0.568413	0.808456	1.07982	1.34849	0.824115	0.415768	1.79868	4
BC048403	MGI:2670984	0.442554	0.69705	1.09182	1.5125	1.7929	1.10477	0.563248	2.41534	4
Bcl3	MGI:88140	0.38479	0.426339	0.731644	1.06047	1.12553	0.743403	0.371501	1.62007	4
Becn1	MGI:1891828	0.579915	1.03631	1.50151	1.75249	1.99466	1.3944	0.590705	2.97055	4
Bmp10	MGI:1338820	0.808847	0.814361	0.998607	1.23409	1.29084	1.02423	0.246763	2.09257	4
Bms1	MGI:2446132	0.307343	0.343658	0.517381	0.681589	0.70839	0.512624	0.198554	1.08139	4
Boc	MGI:2151153	0.507931	0.511593	0.69739	1.04905	1.21857	0.78032	0.339784	1.66792	4
Bok	MGI:1858494	0.958492	0.958496	0.958593	2.08546	3.21224	1.52198	1.12684	3.61594	4
Brcc3	MGI:2389572	3.35086	3.46276	3.67165	4.06382	4.35902	3.76329	0.432281	7.56374	4
Btbd16	MGI:3045247	0.780496	0.809215	0.882754	1.11821	1.30885	0.963714	0.237919	1.97099	4
Btbd9	MGI:1916625	0.267087	0.579237	1.12088	1.63472	1.91908	1.10698	0.700153	2.52433	4
C1qc	MGI:88225	0.657341	0.680088	0.744454	0.973118	1.16016	0.826603	0.228672	1.69999	4
C3	MGI:88227	0.629614	0.632737	0.999331	1.57907	1.79534	1.1059	0.5742	2.42512	4
Cabp1	MGI:1352750	0.0753708	0.589085	1.14064	1.30158	1.42469	0.945334	0.596033	2.15416	4
Cant1	MGI:1923275	0.527327	0.824677	1.15525	1.19606	1.20366	1.01037	0.323974	2.09721	4
Car14	MGI:1344341	1.25107	1.25234	2.18326	3.27278	3.43264	2.26256	1.17378	4.96084	4
Caskin1	MGI:2442952	1.11709	1.17071	1.44826	1.76266	1.85313	1.46668	0.352385	2.99619	4
Casq1	MGI:1309468	0.439917	0.63676	1.01893	1.28855	1.37284	0.962655	0.414944	2.05508	4
Catsperz	MGI:1914327	0.625613	1.02628	1.55722	1.86581	2.04413	1.44605	0.602625	3.07468	4
Ccdc122	MGI:1918358	0.581888	0.628972	1.15831	2.13073	2.6209	1.37985	0.955726	3.2181	4
Ccnb1ip1	MGI:2685134	1.011	1.04931	1.0924	1.14832	1.19946	1.09881	0.0773962	2.20171	4
Ccnt2	MGI:1920199	1.82662	1.89128	2.14511	2.35818	2.38208	2.12473	0.275377	4.27615	4
Cdan1	MGI:1916218	0.970002	0.970181	0.97057	0.97753	0.984282	0.973856	0.00695772	1.94775	4
Cdc7	MGI:1309511	0.436882	0.583917	0.809812	0.955732	1.02279	0.769824	0.251978	1.60031	4
Cdh4	MGI:99218	0.852563	0.959125	1.08776	1.3293	1.54877	1.14421	0.292161	2.34371	4
Cdk19	MGI:1925584	2.06153	2.10925	2.97395	3.95616	4.1214	3.03271	1.07552	6.34503	4
Cdkal1	MGI:1921765	0.814145	0.959823	1.11868	1.34129	1.55071	1.15056	0.303138	2.36025	4
Cep95	MGI:2443502	0.868341	1.35609	1.84384	1.84406	1.84427	1.60007	0.487822	3.30981	4
Cgrrf1	MGI:1916368	1.31846	1.58981	1.88711	1.95171	1.99036	1.77076	0.30617	3.581	4
Chmp2b	MGI:1916192	0.48439	0.588463	1.08768	1.5151	1.54737	1.05178	0.54234	2.30377	4
Chst12	MGI:1929064	1.45383	1.46077	1.52646	1.63129	1.67738	1.54603	0.105551	3.09746	4
Chsy3	MGI:1926173	1.03709	1.4759	1.93993	2.31899	2.67282	1.89744	0.669899	3.9683	4
Cilp	MGI:2444507	0.429002	0.441643	0.494261	0.606557	0.678875	0.5241	0.112511	1.06616	4
Cldn1	MGI:1276109	1.20816	1.35482	1.58182	1.6768	1.69145	1.51581	0.221451	3.05579	4
Cln6	MGI:2159324	1.54763	1.66265	2.93371	5.06433	6.0389	3.36349	2.12112	7.66484	4
Cmpk2	MGI:99830	0.337132	0.413266	0.596835	0.84752	0.99077	0.630393	0.283555	1.35307	4
Cnksr2	MGI:2661175	0.902806	0.902806	0.902866	1.55836	2.21379	1.23058	0.65547	2.71039	4
Cntn5	MGI:3042287	0.293478	0.353169	0.576488	0.768764	0.797411	0.560967	0.245959	1.20009	4
Cog3	MGI:2450151	0.152248	0.511643	1.02582	1.20367	1.22674	0.857655	0.496082	1.91848	4
Col6a2	MGI:88460	2.02949	2.22792	2.82707	3.39523	3.56267	2.81157	0.706501	5.75475	4
Commd9	MGI:1923751	1.33877	1.34646	1.88476	2.76535	3.11535	2.05591	0.867634	4.37783	4
Coq8b	MGI:1924139	0.0343278	0.0981666	0.390214	0.772971	0.927519	0.435569	0.412828	1.12702	4
Cpeb4	MGI:1914829	0.728158	0.852092	1.0379	1.24572	1.39167	1.04891	0.27584	2.15153	4
Cpn1	MGI:2135874	0.905557	0.909581	1.18645	1.53888	1.61846	1.22423	0.369103	2.53054	4
Cpne7	MGI:2142747	0.635417	0.662027	0.773349	0.929669	1.00128	0.795848	0.166637	1.61765	4
Cps1	MGI:891996	0.17747	0.216367	0.297369	1.12834	1.9172	0.672353	0.832533	1.97169	4
Csk	MGI:88537	1.8793	2.13374	2.50322	2.67544	2.73263	2.40459	0.378357	4.85363	4
Csnk1g1	MGI:2660884	0.920352	1.26104	1.62506	1.67177	1.69515	1.46641	0.366028	3.00055	4
Ctso	MGI:2139628	0.264716	0.445611	0.647608	0.729719	0.790728	0.587665	0.22628	1.23895	4
Cxcl1	MGI:108068	0.475492	0.841044	1.63708	2.11931	2.17105	1.48018	0.797199	3.26654	4
Cxcl5	MGI:1096868	1.05564	1.0771	1.19025	1.33754	1.39314	1.20732	0.158041	2.43011	4
Cyba	MGI:1316658	0.782599	0.823628	1.04594	1.33214	1.43705	1.07788	0.307658	2.22065	4
Cyp27a1	MGI:88594	0.600259	0.73418	1.25528	2.15332	2.66418	1.44375	0.925885	3.30295	4
Cyp7b1	MGI:104978	0.550499	0.561794	1.0476	1.8994	2.27668	1.2306	0.83149	2.85159	4
Ddx39a	MGI:1915528	0.35482	0.465332	0.878219	2.34143	3.50227	1.40338	1.44213	3.75728	4
Dhfr	MGI:94890	0.316439	0.755999	1.61784	2.73701	3.43389	1.7465	1.32691	4.18129	4
Disp3	MGI:2444403	0.6775	0.740753	1.48308	2.1653	2.16846	1.45303	0.824089	3.23767	4
Dkk4	MGI:2385299	0.742202	0.780393	0.841705	0.865599	0.866373	0.822996	0.0582479	1.64908	4
Dlgap4	MGI:2138865	0.579225	0.604738	0.841162	1.73578	2.41949	1.17026	0.859357	2.77372	4
Dnaaf2	MGI:1923566	0.549251	0.781949	1.35988	1.75408	1.80305	1.26801	0.593892	2.7367	4
Dnaja1	MGI:1270129	1.00683	1.22838	1.34977	1.40026	1.40026	1.76834	1.17711	4.6019	4
Dnaja4	MGI:1927638	0.534545	0.690448	0.954925	1.15156	1.23962	0.921004	0.303725	1.91566	4
Dnajb12	MGI:1931881	0.842775	1.11194	1.41866	1.90467	2.35311	1.5083	0.625971	3.20553	4
Dnmt3a	MGI:1261827	0.520369	0.672552	1.05282	1.53442	1.78795	1.10349	0.55308	2.40592	4
Dpyd	MGI:2139667	1.16415	1.22197	1.74261	2.24163	2.27783	1.7318	0.591333	3.61186	4
Dram1	MGI:1918962	0.153745	0.403768	0.862863	1.08513	1.09833	0.744449	0.44333	1.67524	4
Drc7	MGI:2685616	0.237584	0.342829	0.469745	0.634234	0.777053	0.488532	0.222009	1.05001	4
Dsg1b	MGI:2664357	0.493935	0.778879	1.08167	1.11897	1.13843	0.948925	0.304854	1.96993	4
Dsg1c	MGI:2664358	1.542	1.67779	1.89781	2.08206	2.18209	1.87993	0.271	3.78904	4
Dsg2	MGI:1196466	1.19947	1.26757	1.34015	1.37785	1.41109	1.32271	0.0887841	2.64989	4
Dync1li2	MGI:107738	0.57038	0.570683	0.689447	0.845861	0.883815	0.708272	0.161868	1.44402	4
E130311K13Rik	MGI:3607716	1.23554	1.24822	1.26128	1.2839	1.30615	1.26606	0.0293494	2.53263	4
Edc4	MGI:2446249	0.0103252	0.069446	0.768163	1.54187	1.67597	0.805656	0.858483	2.19256	4
Efna2	MGI:102707	1.15598	1.15801	1.24218	1.34991	1.37549	1.25396	0.112755	2.51551	4
Egr1	MGI:95295	0.817896	0.966495	1.89468	2.97109	3.26791	1.96879	1.18867	4.44335	4
Egr4	MGI:99252	0.659398	0.667694	0.683014	0.73267	0.775304	0.700182	0.0516232	1.40322	4
Eif4h	MGI:1341822	2.38057	2.58524	2.83311	2.93659	2.99689	2.76092	0.267396	5.54123	4
Elapor1	MGI:1923930	0.764174	0.803817	0.856905	1.11795	1.36554	0.960881	0.273511	1.97929	4
Elk3	MGI:101762	0.21767	0.342828	0.851752	1.29353	1.35155	0.81818	0.560327	1.90252	4
Ell2	MGI:2183438	0.500522	0.569903	0.760563	0.99747	1.1131	0.783686	0.270296	1.6358	4
Emc10	MGI:1916933	1.27765	1.29635	1.6496	2.57263	3.1611	1.93449	0.879808	4.15827	4
Emc3	MGI:1913337	0.0117243	0.0327153	0.0904197	1.08795	2.04877	0.560334	0.993437	2.05345	4
Eml1	MGI:1915769	0.263032	0.429517	0.851505	1.31542	1.52384	0.87247	0.555919	1.99298	4
Eomes	MGI:1201683	1.55693	1.90106	2.31443	2.49175	2.59983	2.19641	0.450603	4.46161	4
Epc2	MGI:1278321	0.323824	0.77085	1.42028	1.77325	1.92381	1.27205	0.695176	2.81465	4
Epha5	MGI:99654	1.1239	1.28791	1.58823	4.53881	7.35308	2.91336	2.96998	7.77259	4
Fabp2	MGI:95478	0.548275	0.601071	0.850709	1.07669	1.10582	0.838878	0.278975	1.74595	4
Fads3	MGI:1928740	0.595035	0.596464	0.608267	0.894899	1.17116	0.745681	0.283845	1.57031	4
Fam210b	MGI:1914267	0.22679	0.880721	1.88384	3.10285	3.97266	1.99178	1.56058	4.81405	4
Fars2	MGI:1917205	1.68448	1.73164	1.9499	2.15163	2.18225	1.94163	0.246792	3.90672	4
Fbxo22	MGI:1926014	2.02924	2.17335	2.72021	3.50356	3.88415	2.83845	0.836799	5.85901	4
Fdx1	MGI:103224	0.38947	0.427769	0.507278	0.554164	0.559839	0.490966	0.0795273	0.991547	4
Flnb	MGI:2446089	0.260387	0.450288	0.781753	1.01262	1.10193	0.731456	0.367105	1.59512	4
Fndc4	MGI:1917195	0.497601	0.789264	1.16866	1.32215	1.38789	1.05571	0.392745	2.21829	4
Foxe3	MGI:1353569	0.360047	0.636606	0.913165	0.915111	0.917057	0.775858	0.277213	1.6243	4
Foxi2	MGI:3028075	0.497006	0.515836	0.537209	1.22536	1.91097	0.870599	0.693845	2.11566	4
Frmpd4	MGI:3042378	0.376018	0.428515	0.488588	1.00497	1.51377	0.716742	0.534034	1.70601	4
Fshr	MGI:95583	1.03112	1.23691	1.80337	2.52522	2.8864	1.88107	0.817585	4.01982	4
Fyco1	MGI:107277	1.21616	1.21707	1.38237	1.74019	1.93361	1.47863	0.34082	3.0156	4
Galk2	MGI:1917226	0.0509584	0.214798	0.576713	0.947714	1.12064	0.581256	0.46571	1.41495	4
Gcgr	MGI:99572	0.902887	0.919085	1.78617	2.7917	2.94635	1.85539	1.08858	4.16233	4
Gck	MGI:1270854	0.95309	1.48797	2.24007	3.12963	3.80198	2.3088	1.17917	5.04912	4
Gde1	MGI:1891827	0.444683	0.860246	2.0022	2.11087	2.36448	1.5565	0.848486	3.87209	4
Gemin4	MGI:2449313	0.712448	0.738431	0.859441	0.978258	1.00205	0.858345	0.141421	1.73408	4
Gkap1	MGI:1891694	1.58938	1.66772	1.79447	1.9835	2.12412	1.82561	0.224751	3.67192	4
Gm9733	MGI:3780136	0.50451	0.593893	0.683276	0.704696	0.726115	0.649295	0.0986127	1.30977	4
Gmppa	MGI:1916330	1.00474	1.26973	1.55672	1.63154	1.68436	1.45064	0.303824	2.94861	4
Gnb4	MGI:104581	0.746292	0.748964	0.776311	1.22691	1.65284	0.987938	0.443949	2.12023	4
Golt1b	MGI:1914214	0.192923	0.928226	1.7119	1.90586	2.05145	1.41704	0.832567	3.17987	4
Gpc2	MGI:1919201	0.468959	0.622269	0.785969	0.913087	1.02982	0.767678	0.230098	1.58624	4
Gpld1	MGI:106604	1.50422	1.8187	2.1618	4.99711	7.80381	3.4079	2.94705	8.51531	4
Gprc5b	MGI:1927596	0.659999	0.673748	0.771485	1.00479	1.15411	0.83927	0.22698	1.72396	4
Gpsm1	MGI:1915089	0.637745	0.690899	0.812425	1.07191	1.26301	0.881402	0.273167	1.8252	4
Hectd2	MGI:2442663	1.09434	1.1362	1.56663	1.95723	1.95924	1.54671	0.475258	3.20108	4
Hhatl	MGI:1922020	0.521213	0.816203	1.4345	1.44864	1.62832	1.16977	0.475329	2.78309	4
Hoxa2	MGI:96174	0.129495	0.425759	0.764673	1.22756	1.64779	0.826658	0.624932	1.97613	4
Hpf1	MGI:1919862	0.235003	0.421287	0.644965	1.47598	2.2696	0.948634	0.902118	2.45786	4
Hps6	MGI:2181763	0.305851	0.428201	0.946408	1.78987	2.23748	1.10904	0.872694	2.68414	4
Hunk	MGI:1347352	0.756157	0.79335	1.09783	1.39728	1.42944	1.09532	0.350984	2.27342	4
Iah1	MGI:1914982	0.864998	0.943766	1.34157	1.67846	1.69631	1.31111	0.429272	2.7256	4
Idh3b	MGI:2158650	0.242109	0.271937	0.868322	1.59172	1.74856	0.931827	0.773045	2.29478	4
Ifitm1	MGI:1915963	0.237825	0.272129	0.440926	0.639189	0.702959	0.455659	0.220015	0.987786	4
Il10ra	MGI:96538	1.2201	1.57488	2.19523	2.53595	2.6111	2.05541	0.628938	4.25272	4
Il4i1	MGI:109552	0.673677	0.881434	1.26352	1.4403	1.44274	1.16087	0.36454	2.40606	4
Inava	MGI:1921579	0.263521	0.336374	0.40982	0.671642	0.93287	0.504008	0.294109	1.12942	4
Ints6l	MGI:2442593	1.15703	1.37667	1.76769	2.18121	2.42334	1.77894	0.535731	3.67689	4
Jcad	MGI:2685174	1.23026	1.35232	1.55777	1.65564	1.67011	1.50398	0.201841	3.02821	4
Kat2b	MGI:1343094	0.485956	0.615343	0.945921	1.94497	2.74283	1.28016	1.01235	3.10319	4
Kcng2	MGI:3694646	0.477645	0.743733	1.1531	1.33835	1.38033	1.04104	0.407717	2.19858	4
Kdm3a	MGI:98847	0.763789	0.86023	1.04167	1.21647	1.30626	1.03835	0.232116	2.11526	4
Kifc1	MGI:109596	0.65153	0.690049	0.739489	1.00717	1.26392	0.848607	0.280105	1.7652	4
Knstrn	MGI:1289298	1.6687	2.02432	3.11951	4.33331	4.80754	3.17882	1.41823	6.81569	4
Krt25	MGI:1918060	0.394918	0.597959	0.801127	1.03095	1.26065	0.814454	0.353767	1.74034	4
Krt26	MGI:2444913	0.317714	0.333177	0.568234	1.00977	1.23171	0.671472	0.4308	1.53632	4
Krt35	MGI:1858899	0.364501	0.780485	1.35453	1.72615	1.93972	1.25332	0.666233	2.7595	4
Krt77	MGI:3588209	0.312415	0.434182	1.09341	1.85191	2.07296	1.14305	0.844066	2.71359	4
Lactb	MGI:1933395	0.240119	0.361218	0.626522	0.879463	0.988198	0.62034	0.327391	1.36413	4
Laptm4a	MGI:108017	0.646259	0.757582	0.887972	1.35471	1.80238	1.05615	0.51061	2.28997	4
Laptm4b	MGI:1890494	1.2179	1.41319	1.80182	2.02194	2.04873	1.71757	0.386563	3.49978	4
Lgi4	MGI:2180197	1.09591	1.1447	1.19372	1.19567	1.1974	1.17019	0.0495489	2.34195	4
Lgmn	MGI:1330838	0.791239	1.06794	1.86948	2.92263	3.45094	1.99528	1.17633	4.48061	4
Lin28b	MGI:3584032	0.212468	0.497726	0.808778	0.937221	1.03987	0.717474	0.354483	1.56078	4
Lrp1	MGI:96828	0.136952	0.357706	0.732678	0.892583	0.898272	0.625145	0.357595	1.39529	4
Lrrc30	MGI:2685172	0.203923	0.43126	0.658596	0.658596	0.658596	0.544928	0.227337	1.15881	4
Lrrc41	MGI:2441984	0.566915	0.641083	1.03553	1.87626	2.39672	1.25867	0.832349	2.90094	4
Ltbp2	MGI:99502	0.401278	0.563188	0.770202	0.948189	1.08107	0.755689	0.280459	1.58752	4
Macir	MGI:1277184	0.785643	1.02298	1.27884	1.62128	1.94522	1.32213	0.476266	2.76995	4
Map4k5	MGI:1925503	0.557685	0.650241	1.9179	4.15744	5.22187	2.40384	2.20481	6.13982	4
Mapkapk2	MGI:109298	0.48073	0.524022	0.785662	1.54032	2.07663	1.03217	0.732999	2.4235	4
Mapkbp1	MGI:1347004	0.626218	0.685766	0.798723	1.32401	1.79589	1.00489	0.535348	2.21337	4
Mgrn1	MGI:2447670	0.783953	0.995625	1.34136	2.17118	2.86694	1.5834	0.901796	3.53106	4
Mir96	MGI:3619440	0.571695	0.575713	0.738992	1.13678	1.3753	0.856244	0.377981	1.83336	4
Mlx	MGI:108398	1.0774	1.08391	1.1529	1.87979	2.54421	1.48185	0.710962	3.20935	4
Mpped2	MGI:1924265	0.400818	0.401258	0.452155	0.685473	0.868335	0.543365	0.221852	1.15267	4
Mrgbp	MGI:1920497	0.32841	0.385799	0.443613	0.474136	0.504233	0.429967	0.0734894	0.869304	4
Mrgprd	MGI:3033142	0.512261	0.512894	0.535297	0.6077	0.658333	0.560297	0.0685963	1.12687	4
Mt1	MGI:97171	0.968816	0.971707	0.989495	1.02742	1.05045	0.999564	0.0373346	2.00017	4
Mtf1	MGI:101786	0.811059	0.912905	1.21399	1.71295	2.01267	1.31293	0.529301	2.78129	4
Mthfsl	MGI:3780550	0.0973821	0.111459	0.243194	0.425578	0.490303	0.268518	0.189249	0.62917	4
Mtmr2	MGI:1924366	0.962831	0.97235	0.98187	1.0172	1.05253	0.994775	0.0395348	1.99073	4
Muc3a	MGI:3588263	1.03137	1.08451	1.163	1.24888	1.3094	1.16669	0.115454	2.34194	4
Mvk	MGI:107624	0.803016	0.916213	1.02941	1.02948	1.02953	0.972844	0.113219	1.95554	4
Mybbp1a	MGI:106181	1.27191	1.55861	2.09948	3.35682	4.36	2.45772	1.34297	5.43803	4
Myo3a	MGI:2183924	1.1706	1.1706	1.30734	1.71173	1.97939	1.44117	0.381272	2.95702	4
Nabp2	MGI:1917167	0.425268	0.433502	0.458826	0.491214	0.506513	0.462358	0.0362142	0.926841	4
Ncam2	MGI:97282	0.685761	0.765148	0.991544	1.28231	1.42607	1.02373	0.327309	2.12449	4
Ncf1	MGI:97283	0.600926	0.614412	0.717393	1.74268	2.67846	1.17854	1.00412	2.92927	4
Nedd4l	MGI:1933754	1.63971	1.84352	2.15766	2.43141	2.59483	2.13747	0.400877	4.33095	4
Nfatc4	MGI:1920431	1.00961	1.04336	1.18931	1.3315	1.36149	1.18743	0.170389	2.39313	4
Nodal	MGI:97359	1.21071	1.23936	1.30761	1.36741	1.3876	1.30339	0.0792736	2.61039	4
Nos1ap	MGI:1917979	0.614793	1.05441	1.55586	1.73138	1.84505	1.39289	0.53872	2.9379	4
Notch3	MGI:99460	1.27758	1.4561	1.68765	1.86065	1.9806	1.65837	0.292217	3.35514	4
Nt5c1b	MGI:1918131	0.258343	0.818282	1.38603	1.43804	1.48225	1.12816	0.581686	2.47105	4
Nudt13	MGI:1914975	1.64272	1.66525	1.79574	1.9437	1.98372	1.80448	0.165078	3.62026	4
Oplah	MGI:1922725	0.687328	0.727126	0.794696	1.06917	1.31587	0.898147	0.283949	1.86241	4
Otud6a	MGI:3644685	0.826833	0.879936	1.22251	1.69295	1.87391	1.28644	0.494007	2.71143	4
P2ry14	MGI:2155705	0.535257	0.584212	0.951152	1.67192	2.0747	1.12806	0.710014	2.56953	4
Pabpc4	MGI:2385206	0.376584	0.620298	0.994271	1.18063	1.23673	0.900464	0.382562	1.91896	4
Pah	MGI:97473	0.308631	0.564472	0.916975	1.47183	1.93003	1.01815	0.676782	2.3496	4
Pard3b	MGI:1919301	0.522849	0.532002	0.5873	0.797539	0.961632	0.66477	0.20374	1.37558	4
Parn	MGI:1921358	0.183092	0.374982	0.597684	0.77209	0.915684	0.573536	0.301428	1.2603	4
Parp12	MGI:2143990	0.667866	0.703917	0.84366	1.20814	1.46893	0.956029	0.361877	2.01217	4
Pcdh18	MGI:1920423	1.18087	1.19304	1.25298	1.87062	2.44049	1.53183	0.607978	3.23958	4
Pcsk9	MGI:2140260	0.653586	0.982649	1.89551	2.63739	2.79548	1.81002	1.00079	4.01366	4
Pde4dip	MGI:1891434	1.76896	1.82291	1.91034	1.95105	1.95827	1.88698	0.0863058	3.77692	4
Pebp1	MGI:1344408	0.163079	0.413232	0.755865	0.956807	1.06527	0.685019	0.384774	1.52354	4
Penk	MGI:104629	0.335277	0.341264	0.414544	0.595651	0.709464	0.468457	0.173869	0.984124	4
Pfn4	MGI:1920121	0.42419	0.612896	0.850845	1.01125	1.12242	0.812075	0.291333	1.70073	4
Pgam5	MGI:1919792	0.702077	0.781576	1.15805	1.54442	1.63382	1.163	0.451131	2.45374	4
Phactr1	MGI:2659021	0.0115151	0.285384	0.652441	1.26885	1.79208	0.777119	0.744927	2.02	4
Phf19	MGI:1921266	0.49474	0.567286	0.660398	1.85169	3.02242	1.20949	1.21126	3.20201	4
Pik3ap1	MGI:1933177	0.169722	0.479895	0.913229	1.37756	1.71873	0.928728	0.640577	2.1636	4
Pkig	MGI:1343086	0.82818	0.90195	1.34689	1.84913	1.9802	1.37554	0.560475	2.91734	4
Pkn2	MGI:109211	0.61508	0.637776	0.902203	1.59635	2.04877	1.11706	0.665647	2.51408	4
Pla2g10	MGI:1347522	0.200647	0.709446	1.30997	1.65284	1.904	1.18114	0.715054	2.66727	4
Plekhg3	MGI:2388284	0.057247	0.232625	0.487198	1.68772	2.80905	0.960174	1.25081	2.89505	4
Polr2f	MGI:1349393	0.759096	0.96925	1.18478	1.2105	1.23085	1.08988	0.22163	2.2133	4
Ppfibp2	MGI:894649	0.842708	0.842795	0.842885	0.955035	1.06718	0.898915	0.112179	1.8083	4
Ppie	MGI:1917118	1.31795	1.53585	2.29278	3.49174	4.15167	2.5138	1.26379	5.48344	4
Ppm1a	MGI:99878	0.664203	1.0129	1.38454	1.43682	1.46616	1.22486	0.376213	2.53491	4
Ppp1r35	MGI:1922853	1.28012	1.46502	1.67519	1.73796	1.77544	1.60149	0.220364	3.22563	4
Ppp2r2d	MGI:1289252	0.760639	1.06646	2.53283	3.71667	3.73996	2.39156	1.55045	5.48544	4
Prokr1	MGI:1929676	0.751852	0.78434	0.987496	1.61631	2.07446	1.20033	0.609396	2.62245	4
Prss56	MGI:1916703	0.610577	0.610598	0.610618	0.744299	0.87798	0.677449	0.133688	1.37454	4
Ptdss1	MGI:1276575	0.970417	1.04711	1.14079	2.54625	3.93473	1.79668	1.42769	4.36202	4
Ptgdr	MGI:102966	0.76058	0.778436	0.804643	0.879481	0.945969	0.828959	0.0810122	1.66385	4
Pttg1	MGI:1353578	0.311059	0.380444	0.580262	0.886448	1.0622	0.633446	0.330377	1.39013	4
Pycr2	MGI:1277956	1.39671	1.50391	1.6726	1.76488	1.79567	1.63439	0.176054	3.28298	4
Qrsl1	MGI:1923813	0.701627	0.801902	1.09771	1.3606	1.42796	1.08125	0.337306	2.24003	4
Rab28	MGI:1917285	0.50855	0.56905	1.39454	2.39355	2.62756	1.4813	1.0717	3.49609	4
Rab31	MGI:1914603	0.46549	0.551437	1.18939	1.96322	2.18505	1.25733	0.837919	2.90342	4
Rabgap1	MGI:2385139	0.653057	0.847402	1.12308	1.24141	1.27842	1.04441	0.279001	2.14399	4
Rac2	MGI:97846	0.318951	0.326943	0.487492	1.25655	1.87306	0.791748	0.735857	2.03271	4
Rbm11	MGI:2447622	0.464704	0.767423	1.25745	1.8624	2.28004	1.31491	0.759628	2.94059	4
Rbm20	MGI:1920963	0.311488	0.327645	0.522656	0.716998	0.732486	0.522322	0.225535	1.11529	4
Rbm3	MGI:1099460	0.980143	1.12182	1.28071	1.29792	1.29792	1.20987	0.154008	2.4344	4
Rcc2	MGI:1919784	0.676007	0.687654	0.704143	0.759166	0.809349	0.72341	0.0589402	1.45042	4
Relch	MGI:1922832	1.1583	1.21331	1.30944	1.44356	1.53655	1.32843	0.159544	2.6712	4
Rep15	MGI:1913782	0.559342	0.628994	0.69865	0.698762	0.698869	0.663878	0.0696905	1.33323	4
Rgs22	MGI:3613651	0.575008	0.575008	0.68266	1.05801	1.32571	0.816509	0.354315	1.74453	4
Rin3	MGI:2385708	0.456534	0.532125	0.801881	1.51196	2.02787	1.02204	0.70801	2.38372	4
Rnf135	MGI:1919206	0.623607	0.642134	0.66144	0.82731	0.992402	0.734722	0.172711	1.49958	4
Robo2	MGI:1890110	0.37806	0.511693	0.72929	0.861917	0.910581	0.686805	0.233173	1.43175	4
Rrs1	MGI:1929721	0.974984	0.975676	1.01763	1.06132	1.06375	1.0185	0.0494874	2.0388	4
Rtl5	MGI:3045324	0.671661	0.738723	0.829884	0.875079	0.896175	0.806901	0.0974295	1.6226	4
Rwdd1	MGI:1913771	0.229947	0.531332	1.03472	1.24823	1.25974	0.889783	0.481622	1.96538	4
Rxfp3	MGI:2441827	1.20384	1.20855	1.23381	1.25751	1.26066	1.23303	0.0286422	2.46656	4
Sap18	MGI:1277978	0.573596	0.574065	0.608986	0.969062	1.29468	0.771563	0.350278	1.65811	4
Sash1	MGI:1917347	0.633771	0.676784	1.56012	2.45591	2.51138	1.56635	1.02878	3.60402	4
Scamp2	MGI:1346518	0.422604	0.602735	1.14939	1.52029	1.52465	1.06151	0.549798	2.32681	4
Sdc2	MGI:1349165	0.563488	0.565489	0.613271	0.79635	0.933648	0.680919	0.174171	1.39485	4
Sdhaf3	MGI:1913288	0.0264573	0.237308	0.449131	0.511247	0.572391	0.374277	0.239051	0.855436	4
Sec11c	MGI:1913536	0.59507	0.723578	0.8606	0.908899	0.948684	0.816238	0.153338	1.65394	4
Sec63	MGI:2155302	0.256876	0.394472	0.533891	1.01861	1.5015	0.70654	0.545828	1.70017	4
Selenbp1	MGI:96825	0.168019	0.202811	0.386853	0.833029	1.12996	0.51792	0.43815	1.28409	4
Selenok	MGI:1931466	0.442162	0.496639	0.616665	0.820097	0.957981	0.658368	0.222549	1.372	4
Septin5	MGI:1195461	0.68917	1.24093	1.80266	2.42632	3.04	1.83362	0.960424	4.0269	4
Serinc3	MGI:1349457	0.256509	0.762329	1.48204	2.04282	2.38969	1.40257	0.892936	3.20326	4
Setbp1	MGI:1933199	0.673294	0.68617	1.11224	1.63946	1.75348	1.16281	0.558297	2.51865	4
Sh3pxd2a	MGI:1298393	0.307445	0.587421	0.90805	1.1151	1.2815	0.85126	0.40439	1.84097	4
Sla2	MGI:1925049	1.12162	1.22743	1.66695	2.06464	2.12862	1.64603	0.493791	3.40135	4
Slc10a4	MGI:3606480	1.22698	1.3893	1.55161	1.57137	1.59113	1.48033	0.169923	2.97526	4
Slc25a10	MGI:1353497	0.733673	0.808878	1.25695	1.71525	1.80069	1.26206	0.531481	2.68675	4
Slc44a4	MGI:1917379	0.198441	0.301133	0.481016	0.660593	0.762981	0.480863	0.238935	1.04699	4
Slc5a5	MGI:2149330	0.542348	0.663151	1.46792	2.28649	2.42109	1.47482	0.948795	3.37654	4
Slc7a8	MGI:1355323	0.924866	1.10152	1.36492	1.7048	1.95793	1.40316	0.429925	2.90343	4
Slc8a3	MGI:107976	0.179455	0.310073	0.534475	1.83992	3.05158	1.075	1.33051	3.15171	4
Slfn1	MGI:1313259	0.641735	0.814841	1.14429	1.33282	1.36501	1.07383	0.331815	2.22323	4
Slitrk2	MGI:2679449	0.241363	0.269368	2.13072	4.10722	4.25037	2.1883	2.21898	5.82462	4
Slu7	MGI:2385598	0.0678377	0.0727005	0.336941	0.857983	1.11965	0.465342	0.501216	1.27272	4
Smarcb1	MGI:1328366	0.670846	0.71869	0.811302	1.02609	1.19611	0.872391	0.228684	1.78918	4
Smg6	MGI:2144117	0.495279	0.504194	0.657927	1.11373	1.42471	0.808961	0.434016	1.78403	4
Snca	MGI:1277151	0.00866541	0.0491132	0.160397	0.447467	0.663701	0.24829	0.291817	0.708565	4
Snx15	MGI:1916274	0.287743	0.593703	0.971228	1.10667	1.17055	0.850187	0.390947	1.83024	4
Snx3	MGI:1860188	0.329263	0.489496	0.857797	1.12717	1.18848	0.808333	0.39391	1.75474	4
Sox18	MGI:103559	0.98783	0.98783	0.987925	1.4251	1.86218	1.20647	0.437146	2.52894	4
Spag4	MGI:2444120	1.14925	1.17642	1.20361	1.23568	1.26773	1.20605	0.0484514	2.41356	4
Spns2	MGI:2384936	1.53683	1.67465	2.05168	2.55483	2.81875	2.11474	0.563328	4.34056	4
Spock1	MGI:105371	0.665853	0.694656	0.830229	0.946502	0.956005	0.820579	0.147497	1.66092	4
Spryd3	MGI:2446175	0.723118	0.885236	1.12593	1.39515	1.58581	1.14019	0.358365	2.36335	4
Srsf5	MGI:98287	1.49749	1.49763	1.55391	1.70869	1.80734	1.60316	0.146071	3.21629	4
Srsf9	MGI:104896	0.208573	0.407196	0.721433	0.851712	0.866376	0.629454	0.303824	1.36447	4
St6galnac3	MGI:1341828	1.11411	1.42236	1.96367	2.47739	2.75804	1.94987	0.697772	4.08273	4
Stk16	MGI:1313271	1.49583	1.58893	2.07445	2.76156	3.05625	2.17524	0.722518	4.5269	4
Stk36	MGI:1920831	0.317607	0.335845	0.379927	1.32295	2.24014	0.829399	0.941187	2.32575	4
Strn3	MGI:2151064	0.653269	0.653269	0.653271	0.962744	1.27222	0.808007	0.309472	1.70259	4
Supt4a	MGI:107416	0.908365	0.908368	0.90846	0.954514	1.00048	0.931441	0.046025	1.86459	4
Susd1	MGI:3651543	0.295907	0.542498	0.943115	1.53424	1.97134	1.03837	0.704103	2.40835	4
Syce1l	MGI:1922247	0.817121	1.11466	1.58635	1.9546	2.14871	1.53463	0.565071	3.22154	4
Syt17	MGI:104966	0.672265	0.684644	0.721988	0.970925	1.1949	0.827784	0.246705	1.70982	4
Sytl4	MGI:1351606	1.07071	1.13128	1.3962	1.62485	1.64915	1.37806	0.289903	2.80149	4
Tafa3	MGI:3046463	0.777032	0.795048	1.09611	1.41213	1.4451	1.10359	0.357589	2.29243	4
Tas2r116	MGI:1890258	0.648717	0.733702	0.818687	0.819456	0.820225	0.776579	0.0852444	1.56016	4
Tcf7l2	MGI:1202879	0.896881	1.06544	1.36832	1.50668	1.51072	1.28606	0.289568	2.62057	4
Thoc6	MGI:2677480	1.28018	1.3976	1.5509	1.59263	1.59846	1.49511	0.147962	3.00119	4
Thyn1	MGI:1925112	0.513774	0.513774	0.513914	0.530516	0.546978	0.522145	0.0165559	1.04468	4
Tmem116	MGI:1924712	0.0323731	0.183177	0.518254	0.771262	0.839998	0.47722	0.365503	1.14531	4
Tmem127	MGI:1916720	0.265907	0.673538	1.1386	1.89046	2.58489	1.282	0.962233	3.05807	4
Tmem132b	MGI:3609245	0.0639243	0.0813108	0.396882	1.6339	2.57273	0.857606	1.17954	2.66757	4
Tmem138	MGI:1920232	0.229151	0.457077	0.975601	1.59236	1.91853	1.02472	0.73156	2.40951	4
Tmem151b	MGI:2685169	0.492326	0.854255	1.24551	1.29729	1.31974	1.07577	0.391268	2.25575	4
Tpo	MGI:98813	0.0489093	0.358677	0.995429	2.22123	3.12004	1.28995	1.32624	3.45436	4
Trap1	MGI:1915265	0.631241	0.658931	0.710708	1.58709	2.43939	1.12301	0.878607	2.71302	4
Trdmt1	MGI:1274787	0.842948	0.881212	0.948584	1.03193	1.08618	0.956573	0.102518	1.92137	4
Trim25	MGI:102749	0.633493	0.799472	1.03565	1.48983	1.87382	1.14465	0.524909	2.46323	4
Tspyl2	MGI:106244	0.549723	0.769617	1.09966	1.30864	1.40747	1.03913	0.368233	2.17392	4
Ube2a	MGI:102959	1.40792	1.54035	1.84016	2.58614	3.16474	2.06325	0.774235	4.33892	4
Ube2j1	MGI:1926245	0.599299	1.2601	2.06767	2.49494	2.77544	1.87752	0.922951	4.08116	4
Ube2u	MGI:3588216	0.643116	0.661627	0.725212	0.868041	0.965797	0.764834	0.144228	1.54993	4
Usp1	MGI:2385198	0.417499	0.657518	1.40339	2.77857	3.64788	1.71804	1.42893	4.23464	4
Usp11	MGI:2384312	0.130909	0.260395	0.667876	1.58021	2.21455	0.920301	0.927399	2.44295	4
Usp12	MGI:1270128	0.398077	0.430753	0.579395	0.820116	0.944873	0.625435	0.248239	1.3227	4
Usp13	MGI:1919857	0.889739	0.938939	1.14715	1.70722	2.10828	1.32308	0.552808	2.81406	4
Usp19	MGI:1918722	0.12638	0.247401	0.521061	1.02576	1.37782	0.636581	0.542535	1.5824	4
Usp21	MGI:1353665	0.70441	0.909632	1.15795	1.27088	1.34072	1.09026	0.273549	2.2314	4
Usp24	MGI:1919936	0.451396	0.711019	1.16966	1.51712	1.66557	1.11407	0.525575	2.40693	4
Vldlr	MGI:98935	0.65707	0.71456	0.815726	0.962635	1.06587	0.838597	0.17269	1.70366	4
Vps11	MGI:1918982	0.442852	0.478256	0.653976	0.80413	0.813968	0.641193	0.19052	1.32416	4
Vrk1	MGI:1261847	0.778783	0.834591	0.907998	1.11611	1.30663	0.975352	0.229548	1.99081	4
Vsig8	MGI:3642995	0.778075	0.792483	0.873342	1.15075	1.36172	0.971619	0.269433	1.99849	4
Wee1	MGI:103075	2.838	3.23107	4.45398	5.91562	6.54743	4.57335	1.66475	9.59042	4
Wnt10b	MGI:108061	0.55745	0.607727	1.0031	1.47961	1.61101	1.04367	0.516322	2.27084	4
Wrnip1	MGI:1926153	1.22526	1.25504	1.81568	2.43316	2.51977	1.8441	0.684288	3.87396	4
Ypel2	MGI:1925114	0.801389	0.900746	1.1801	1.57625	1.79241	1.2385	0.4357	2.5894	4
Zfp142	MGI:1924514	0.574804	0.934416	1.48152	1.73346	1.7979	1.33394	0.549367	2.83248	4
Zfp488	MGI:2686052	0.436733	0.436965	0.619665	0.952247	1.10236	0.694606	0.321758	1.49683	4
Zfp52	MGI:99199	0.0356862	0.139706	0.571462	0.985273	1.07135	0.56249	0.50048	1.42022	4
Zfp536	MGI:1926102	0.200742	0.496561	1.01681	1.45552	1.66979	0.976039	0.628872	2.23541	4
Zfp580	MGI:1916242	1.72732	1.78653	1.94194	2.11506	2.19199	1.9508	0.205571	3.91781	4
Zfp609	MGI:2674092	2.03275	2.07291	2.2415	2.43534	2.50075	2.25413	0.218435	4.5241	4
Zfp871	MGI:1921793	1.99911	2.00243	2.02843	2.25131	2.4515	2.12687	0.217652	4.27041	4
Znfx1	MGI:2138982	0.800336	0.810278	1.00305	1.20665	1.22743	1.00847	0.229619	2.05577	4
Zscan12	MGI:1099444	0.138586	0.211663	0.517162	0.921431	1.09328	0.566547	0.437231	1.36287	4
2210408I21Rik	MGI:1919621	0.741663	1.21801	1.69436	1.96441	2.23445	1.55683	0.755839	2.90064	3
3830406C13Rik	MGI:1917937	0.0958193	0.113141	0.130462	0.145513	0.160564	0.128949	0.0323989	0.227997	3
4930404H24Rik	MGI:1925401	0.000225554	0.00936416	0.0185028	0.662557	1.30661	0.44178	0.749022	1.30674	3
Abca16	MGI:2388711	0.972594	1.24735	1.52211	1.64749	1.77287	1.42252	0.409326	2.53097	3
Abhd15	MGI:1914727	1.23756	1.48112	1.72469	1.90636	2.08804	1.68343	0.426739	2.97758	3
Ablim3	MGI:2442582	1.04582	1.04849	1.05116	1.13211	1.21305	1.10334	0.0950486	1.91577	3
Abtb2	MGI:2139365	0.4412	0.630834	0.820468	1.01637	1.21228	0.82465	0.385557	1.52887	3
Acaa1a	MGI:2148491	0.764165	0.82696	0.889755	1.56222	2.23468	1.2962	0.815167	2.52376	3
Acmsd	MGI:2386323	0.433067	0.468305	0.503543	0.837485	1.17143	0.702679	0.407474	1.3466	3
Acod1	MGI:103206	0.475256	0.654737	0.834217	1.01796	1.2017	0.837059	0.363232	1.53814	3
Acy1	MGI:87913	0.445382	0.682743	0.920103	1.14295	1.3658	0.910429	0.460286	1.70598	3
Adamts1	MGI:109249	0.217622	0.371036	0.524449	0.576333	0.628217	0.456763	0.213502	0.846796	3
Adora2a	MGI:99402	0.807798	1.08648	1.36516	1.48443	1.60371	1.25889	0.40846	2.25568	3
Aire	MGI:1338803	1.78902	1.86369	1.93836	1.95229	1.96622	1.89787	0.0952843	3.28996	3
Akap10	MGI:1890218	1.19604	1.53604	1.87604	2.85876	3.84147	2.30452	1.37378	4.43925	3
Aldh1l1	MGI:1340024	0.181981	0.664695	1.14741	1.30701	1.46662	0.932002	0.668859	1.871	3
Aldob	MGI:87995	1.58	1.97334	2.36667	2.44218	2.51769	2.15479	0.503471	3.79951	3
Alkbh8	MGI:1914917	0.164361	0.199908	0.235455	0.322476	0.409498	0.269771	0.12612	0.500142	3
Ampd1	MGI:88015	0.416643	0.924296	1.43195	1.47042	1.50888	1.11916	0.609611	2.12151	3
Ankrd9	MGI:1921501	0.789266	1.04317	1.29708	1.30369	1.3103	1.13221	0.297076	2.00555	3
Anxa11	MGI:108481	0.713282	0.720572	0.941103	1.44569	1.73704	1.08313	0.481551	2.32129	3
Ap3s2	MGI:1337060	0.742481	0.877193	1.0119	1.01253	1.01316	0.922516	0.155916	1.61299	3
Apbb2	MGI:108405	0.488228	0.76699	1.04575	1.43836	1.83097	1.12165	0.674583	2.16435	3
Apmap	MGI:1919131	1.60468	1.74909	1.8935	1.92532	1.95714	1.81844	0.18784	3.16081	3
Arhgap17	MGI:1917747	0.999961	1.19328	1.3866	1.5525	1.7184	1.36832	0.35957	2.42394	3
Arhgap30	MGI:2684948	1.26076	1.47838	1.696	2.34357	2.99114	1.98263	0.900098	3.66236	3
Arhgap42	MGI:1918794	0.558242	0.636899	0.715556	0.832034	0.948512	0.74077	0.196353	1.31276	3
Arl2bp	MGI:1349429	0.243693	0.599132	0.954571	1.22312	1.49166	0.896642	0.625998	1.78764	3
Ascc2	MGI:1922702	1.01452	1.11369	1.21285	1.60219	1.99153	1.4063	0.516431	2.54292	3
Aspg	MGI:2144822	0.515863	1.1452	1.77454	2.05996	2.34537	1.54526	0.936058	2.98595	3
Atl2	MGI:1929492	0.56183	1.36656	2.1713	2.38873	2.60615	1.77976	1.07694	3.43835	3
Atn1	MGI:104725	0.519135	0.570664	0.622194	0.7007	0.779207	0.640179	0.130965	1.12418	3
Atp11a	MGI:1354735	0.296325	0.301971	0.307618	0.892473	1.47733	0.693757	0.678616	1.53784	3
Atp2a2	MGI:88110	0.427809	0.743701	1.05959	1.39086	1.72213	1.06984	0.647221	2.06676	3
Atp5g2	MGI:1915192	0.548707	0.728726	0.908745	1.29188	1.67501	1.04415	0.575232	1.98307	3
Atp6v1d	MGI:1921084	0.817881	0.817885	0.817889	0.81796	0.818032	0.817934	8.4892e-05	1.4167	3
Atp6v1g2	MGI:1913487	0.482754	0.567893	0.653033	0.654032	0.655032	0.596939	0.0988926	1.04335	3
Atxn10	MGI:1859293	0.320876	0.322446	0.324016	0.421288	0.51856	0.387817	0.113237	0.690545	3
Avpi1	MGI:1916784	1.12763	1.25167	1.3757	1.44793	1.52016	1.34116	0.198529	2.33987	3
Baat	MGI:106642	1.32452	1.57057	1.81661	2.16452	2.51243	1.88452	0.596857	3.37146	3
Baz2a	MGI:2151152	1.20445	1.2883	1.37215	1.48001	1.58787	1.38816	0.19221	2.41967	3
Bbs4	MGI:2143311	0.546903	1.03796	1.52903	1.75243	1.97583	1.35058	0.730983	2.55752	3
Begain	MGI:3044626	0.553005	0.590135	0.627266	0.867895	1.10852	0.762932	0.301587	1.38856	3
Bicdl1	MGI:1922915	1.30483	1.39411	1.48338	1.52714	1.57089	1.45304	0.135605	2.52403	3
Bin2	MGI:3611448	1.54532	1.78703	2.02875	2.42971	2.83068	2.13491	0.64922	3.81006	3
Birc6	MGI:1276108	0.420221	0.466723	0.513226	1.90426	3.2953	1.40958	1.63374	3.3614	3
Bloc1s6	MGI:1927580	0.83412	0.950339	1.06656	1.20899	1.35142	1.08403	0.259092	1.91302	3
Brd2	MGI:99495	0.482697	0.590905	0.699113	1.49	2.28089	1.15423	0.981693	2.43397	3
Brms1l	MGI:1196337	1.30049	1.30049	1.30049	1.30065	1.3008	1.3006	0.000179814	2.2527	3
Btbd2	MGI:1933831	0.346818	1.44998	2.55314	2.57597	2.59881	1.83292	1.28721	3.65959	3
Btg2	MGI:108384	0.962975	3.28679	5.6106	5.90711	6.20362	4.25906	2.86985	8.41968	3
Bves	MGI:1346013	1.11665	1.27101	1.42538	1.71117	1.99697	1.513	0.44665	2.69564	3
C1qtnf12	MGI:1914639	0.817973	0.908656	0.999338	1.04368	1.08802	0.968444	0.137648	1.68865	3
C4bp	MGI:88229	0.901725	1.0637	1.22567	1.31984	1.41402	1.18047	0.259122	2.07722	3
Cabp4	MGI:1920910	0.840988	0.963408	1.08583	1.09337	1.10092	1.00925	0.145911	1.7602	3
Camkmt	MGI:1920832	0.676829	1.15877	1.64071	1.66022	1.67972	1.33242	0.568093	2.44366	3
Cap2	MGI:1914502	0.63034	1.69365	2.75696	3.30363	3.85029	2.41253	1.63737	4.77733	3
Casp4	MGI:107700	0.488096	0.536832	0.585568	0.817935	1.0503	0.707989	0.300432	1.29779	3
Cav3	MGI:107570	0.651238	0.666256	0.681275	0.760537	0.839799	0.724104	0.101314	1.26234	3
Cbx2	MGI:88289	2.01893	2.08058	2.14224	2.17632	2.21039	2.12385	0.097049	3.68118	3
Ccdc181	MGI:1922145	0.336528	0.436722	0.536915	0.60013	0.663345	0.512263	0.164797	0.917363	3
Ccdc28a	MGI:2443508	0.550358	0.974945	1.39953	1.45045	1.50138	1.15042	0.52216	2.12502	3
Ccdc30	MGI:1920582	0.467084	0.486799	0.506514	0.517401	0.528288	0.500629	0.0310235	0.868223	3
Ccdc33	MGI:1922464	1.74928	1.94296	2.13663	2.19653	2.25643	2.04745	0.265078	3.56604	3
Ccpg1	MGI:1196419	1.37177	1.70057	2.02937	2.232	2.43463	1.94525	0.536399	3.45362	3
Ccr8	MGI:1201402	0.348276	0.447132	0.545988	0.682223	0.818458	0.570907	0.236079	1.04368	3
Ccsap	MGI:1920670	1.24553	1.24606	1.24658	1.27479	1.303	1.26504	0.0328822	2.19161	3
Cd300ld2	MGI:3649405	0.730452	0.862186	0.993921	1.0364	1.07888	0.934418	0.181676	1.63873	3
Cd300lg	MGI:1289168	0.646202	0.69653	0.746859	1.36959	1.99232	1.12846	0.749817	2.22367	3
Cd40	MGI:88336	1.01495	1.1413	1.26766	1.433	1.59835	1.29365	0.292566	2.27855	3
Cd5	MGI:88340	1.07452	1.29475	1.51498	1.84607	2.17716	1.58889	0.555024	2.86178	3
Cdk17	MGI:97517	0.639552	0.80443	0.969308	1.74069	2.51207	1.37364	0.999596	2.7675	3
Ceacam16	MGI:2685615	0.548786	1.05221	1.55563	1.85321	2.1508	1.4184	0.809773	2.71055	3
Cenpo	MGI:1923800	0.573976	0.776011	0.978045	0.984277	0.990509	0.84751	0.236969	1.5057	3
Cep250	MGI:108084	1.11203	1.13571	1.15939	1.22032	1.28124	1.18422	0.0872952	2.05484	3
Cgref1	MGI:1915817	0.692671	0.707575	0.72248	0.820533	0.918586	0.777912	0.122735	1.35852	3
Chchd1	MGI:1913371	0.446801	0.605276	0.763751	0.771183	0.778614	0.663056	0.187429	1.17864	3
Chd1	MGI:88393	2.54932	3.33111	4.1129	5.27653	6.44017	4.36746	1.95788	8.05548	3
Chd8	MGI:1915022	0.353177	0.576848	0.800519	0.853632	0.906746	0.686814	0.293779	1.26006	3
Chp2	MGI:1917511	0.273978	0.598651	0.923325	1.24445	1.56558	0.920959	0.645802	1.8381	3
Chrna7	MGI:99779	0.588047	0.744541	0.901035	0.944891	0.988747	0.825943	0.21064	1.46126	3
Cib3	MGI:2685953	0.756625	0.857853	0.95908	1.02468	1.09029	0.93533	0.168094	1.63739	3
Cldn18	MGI:1929209	0.903005	1.46818	2.03335	2.07646	2.11958	1.68531	0.678867	3.07287	3
Cln8	MGI:1349447	0.27228	0.95787	1.64346	1.85775	2.07204	1.32926	0.94012	2.65866	3
Clstn1	MGI:1929895	0.413526	0.792617	1.17171	1.17866	1.18561	0.923614	0.441804	1.71743	3
Cmtm5	MGI:2447164	0.249759	0.348361	0.446963	0.651465	0.855966	0.517563	0.309209	0.997414	3
Cnih3	MGI:1920228	1.07815	1.08356	1.08897	1.14149	1.194	1.12037	0.0639939	1.94265	3
Cnot7	MGI:1298230	0.921729	0.922773	0.923817	1.07564	1.22746	1.02433	0.175912	1.79156	3
Cnpy2	MGI:1928477	0.0197871	0.164244	0.308701	0.60738	0.906059	0.411516	0.451993	0.957409	3
Col6a3	MGI:88461	0.315152	1.05863	1.80212	1.81224	1.82237	1.31321	0.864405	2.58224	3
Col9a2	MGI:88466	0.184923	0.432143	0.679364	2.43276	4.18616	1.68348	2.18143	4.24495	3
Colec10	MGI:3606482	0.897462	1.22394	1.55041	2.17978	2.80914	1.75234	0.971705	3.33174	3
Colec12	MGI:2152907	0.351006	0.817161	1.28332	1.80989	2.33645	1.32359	0.993336	2.6887	3
Cops7a	MGI:1349400	0.437318	0.626651	0.815984	1.09737	1.37876	0.877353	0.473711	1.66074	3
Cox8a	MGI:105959	0.875029	0.917092	0.959155	1.17943	1.39971	1.07796	0.281796	1.90915	3
Cpgi19279	MGI:5684354	0.636947	0.838995	1.04104	1.41417	1.7873	1.1551	0.583596	2.16424	3
Csnk1g2	MGI:1920014	1.10632	1.30547	1.50462	2.08472	2.66483	1.75859	0.8097	3.25409	3
Csnk2a2	MGI:88547	1.89385	2.18957	2.48529	2.62067	2.75605	2.37839	0.440924	4.16643	3
Ctdspl2	MGI:1196405	0.588195	0.620713	0.653232	0.823047	0.992863	0.744763	0.217307	1.32607	3
Cth	MGI:1339968	1.19236	1.21034	1.22832	1.3831	1.53787	1.31952	0.189953	2.3012	3
Ctsd	MGI:88562	0.953383	1.07268	1.19198	1.44021	1.68844	1.27794	0.374991	2.27609	3
Cttnbp2	MGI:1353467	0.840157	1.00347	1.16678	1.19648	1.22618	1.07771	0.207858	1.88965	3
Cul4a	MGI:1914487	1.22625	1.23766	1.24907	1.89978	2.55048	1.67527	0.758043	3.09335	3
Cybrd1	MGI:2654575	0.467135	0.567986	0.668838	0.676123	0.683409	0.606461	0.120879	1.06424	3
Cygb	MGI:2149481	0.782678	1.07783	1.37298	1.4909	1.60883	1.25483	0.425558	2.25521	3
Cyp20a1	MGI:1925201	0.920314	1.11556	1.31081	1.34826	1.38572	1.20561	0.249898	2.11788	3
D5Ertd579e	MGI:1261849	0.814793	0.834802	0.854812	1.21987	1.58493	1.08484	0.433549	1.97651	3
Daam2	MGI:1923691	0.439283	0.626084	0.812884	2.18074	3.54861	1.60026	1.69763	3.66693	3
Dact2	MGI:1920347	0.779307	1.15024	1.52118	2.68122	3.84126	2.04725	1.59733	4.20436	3
Dbndd2	MGI:106562	0.90351	1.01897	1.13444	1.28912	1.4438	1.16058	0.271093	2.04642	3
Dcaf7	MGI:1919083	0.852007	1.11868	1.38536	1.41844	1.45151	1.22963	0.328696	2.17992	3
Dcaf8	MGI:91860	0.895778	1.37453	1.88904	2.07575	2.2267	1.72514	0.576104	3.59167	3
Dcun1d3	MGI:2679003	0.247428	0.882566	1.5177	1.54289	1.56807	1.11107	0.748358	2.19624	3
Ddx59	MGI:1915247	1.70521	1.84512	1.99071	2.26183	2.52727	2.05347	0.343372	4.14979	3
Ddx6	MGI:104976	1.5174	2.63284	3.74829	3.79718	3.84608	3.03726	1.31714	5.58073	3
Diaph3	MGI:1927222	0.224626	0.459134	0.693642	0.776797	0.859952	0.59274	0.329462	1.12744	3
Dicer1	MGI:2177178	0.50749	0.518894	0.530299	0.651631	0.772964	0.603584	0.14713	1.06594	3
Dip2c	MGI:1920179	0.601908	0.743184	0.884459	0.934094	0.983729	0.823366	0.198106	1.45337	3
Dipk1c	MGI:3041188	0.794169	0.991961	1.18975	1.345	1.50024	1.16139	0.353891	2.07291	3
Disc1	MGI:2447658	0.892099	0.952066	1.01203	1.13054	1.24905	1.05106	0.181648	1.83853	3
Dkkl1	MGI:1354963	0.73195	0.778239	0.824528	0.839664	0.854801	0.80376	0.0640042	1.39509	3
Dnajc14	MGI:1921580	0.858019	0.937115	1.01621	1.17691	1.33762	1.07062	0.244384	1.88629	3
Dnajc7	MGI:1928373	1.18363	1.90257	2.62151	2.76192	2.90232	2.23582	0.921976	4.08617	3
Dock9	MGI:106321	0.771131	1.27718	1.78323	1.86217	1.94111	1.49849	0.634839	2.74635	3
Dph6	MGI:1913882	1.24306	1.3492	1.45534	1.61261	1.76988	1.48943	0.26506	2.60685	3
Dtnbp1	MGI:2137586	0.790938	1.1945	1.59807	2.33196	3.06585	1.81828	1.15333	3.54666	3
Ech1	MGI:1858208	0.158356	0.329662	0.500967	0.737111	0.973254	0.544193	0.409165	1.10601	3
Edc3	MGI:2142951	0.59884	0.683085	0.767329	0.926023	1.08472	0.816962	0.246712	1.4574	3
Eif2b3	MGI:1313286	0.814737	0.832263	0.849788	0.853177	0.856565	0.840363	0.0224503	1.4559	3
Eif2d	MGI:109342	0.401358	0.421616	0.441874	0.604501	0.767127	0.536786	0.200507	0.972021	3
Elmo1	MGI:2153044	0.821294	0.949001	1.07671	1.18182	1.28694	1.06165	0.233188	1.86816	3
Elovl6	MGI:2156528	0.984155	1.31722	1.65028	1.78962	1.92895	1.52113	0.485459	2.72265	3
Eme1	MGI:3576783	0.477349	0.562316	0.647283	0.724614	0.801945	0.642192	0.162358	1.13576	3
Entpd6	MGI:1202295	0.0371678	0.0962003	0.155233	0.25368	0.352127	0.181509	0.159115	0.386616	3
Epb41	MGI:95401	1.44378	1.59949	1.7552	1.9108	2.0664	1.75513	0.311306	3.07168	3
Ephb1	MGI:1096337	0.660654	0.754406	0.848158	0.880199	0.91224	0.807018	0.130741	1.40997	3
Erlin2	MGI:2387215	1.06907	1.09449	1.11991	1.59497	2.07003	1.41967	0.563803	2.58499	3
Etaa1	MGI:1915395	0.160944	0.492492	0.82404	1.90161	2.97918	1.32139	1.47348	3.09523	3
Exph5	MGI:2443248	0.124336	0.189035	0.253734	0.692584	1.13143	0.503168	0.547927	1.16618	3
F2	MGI:88380	0.0907167	0.123243	0.15577	0.452934	0.750098	0.332195	0.363374	0.771454	3
F730043M19Rik	MGI:2443237	1.03681	1.30662	1.57643	1.59614	1.61584	1.4097	0.323529	2.48416	3
Far1	MGI:1914670	0.886217	1.13767	1.38912	1.50808	1.62703	1.30079	0.378224	2.31566	3
Fbxl16	MGI:2448488	0.472791	0.62164	0.770489	1.54012	2.30975	1.18434	0.985933	2.48035	3
Fbxo2	MGI:2446216	0.861633	1.10168	1.34173	3.125	4.90827	2.37055	2.21081	5.16079	3
Fbxo9	MGI:1918788	1.41828	1.53354	1.6488	2.83	4.01119	2.35942	1.43511	4.56286	3
Fcer1g	MGI:95496	0.976719	1.0704	1.16408	2.13171	3.09933	1.74671	1.17515	3.4518	3
Fcho2	MGI:3505790	0.921475	1.22556	1.52965	1.598	1.66636	1.37249	0.396528	2.44247	3
Fdxacb1	MGI:3584513	1.23281	1.93029	2.62777	2.69375	2.75974	2.20677	0.846054	4.00514	3
Fgb	MGI:99501	0.449299	1.06217	1.67503	1.7701	1.86516	1.32983	0.768467	2.54685	3
Fgd3	MGI:1353657	1.15635	1.21322	1.27008	1.34732	1.42456	1.28366	0.134618	2.23151	3
Fgd4	MGI:2183747	0.276912	0.392637	0.508363	0.539794	0.571225	0.452167	0.154996	0.813272	3
Filip1	MGI:1917848	0.376748	0.544751	0.712753	0.748644	0.784535	0.624679	0.217693	1.12492	3
Fmc1	MGI:1913367	1.15016	1.33341	1.51666	1.55008	1.5835	1.41677	0.233301	2.47601	3
Fnbp1l	MGI:1925642	0.442656	0.816774	1.19089	1.21499	1.2391	0.957548	0.446561	1.77469	3
Focad	MGI:2676921	0.377205	0.673547	0.969889	0.982718	0.995548	0.78088	0.349829	1.44017	3
Fos	MGI:95574	1.33346	2.82378	4.3141	4.34381	4.37352	3.34036	1.73828	6.28628	3
Fyb	MGI:1346327	0.642747	0.877504	1.11226	1.158	1.20373	0.986247	0.300976	1.76046	3
Galnt18	MGI:2446239	0.505729	0.568074	0.630419	0.749836	0.869254	0.668467	0.184725	1.18693	3
Gapvd1	MGI:1913941	0.398444	0.661613	0.924781	1.11561	1.30643	0.876552	0.45591	1.64947	3
Gas6	MGI:95660	0.745038	0.870633	0.996227	1.45607	1.91592	1.21906	0.616425	2.28436	3
Gbp7	MGI:2444421	0.0625489	0.0631545	0.0637601	0.108647	0.153535	0.0932813	0.0521847	0.177625	3
Gipc3	MGI:2387006	1.02034	1.12664	1.43348	1.65251	1.67101	1.38958	0.316137	2.83258	3
Golm2	MGI:2443129	0.0440472	0.243982	0.443917	0.723557	1.0032	0.497054	0.481777	1.09791	3
Golt1a	MGI:1915588	1.27771	1.67101	2.06432	2.69943	3.33454	2.22552	1.03785	4.1247	3
Gorasp1	MGI:1921748	0.613854	0.74594	0.878027	0.975162	1.0723	0.854726	0.230108	1.51577	3
Got1	MGI:95791	0.732527	0.737376	0.742225	0.977185	1.21215	0.895632	0.274151	1.599	3
Gp2	MGI:1914383	0.317875	0.364647	0.411419	0.682195	0.952971	0.560755	0.342874	1.08557	3
Gpbp1	MGI:1920524	0.181975	0.630867	1.07976	1.26328	1.4468	0.902846	0.650709	1.81445	3
Gpbp1l1	MGI:1924360	0.948731	0.949316	0.949902	0.99281	1.03572	0.978117	0.0498874	1.69562	3
Gpcpd1	MGI:104898	1.98642	2.01033	2.03424	2.05121	2.06818	2.02961	0.0410768	3.51588	3
Gpr107	MGI:2139054	0.753241	0.861626	0.970011	1.13391	1.2978	1.00702	0.274161	1.78678	3
Gpr153	MGI:1916157	0.558865	0.747865	0.936866	1.05186	1.16685	0.887528	0.306982	1.59737	3
Gpr34	MGI:1346334	0.792985	1.0419	1.29082	1.29082	1.29082	1.12487	0.287423	1.99029	3
Grem2	MGI:1344367	0.768488	0.843819	0.919149	1.0262	1.13324	0.940293	0.183294	1.64914	3
Grm3	MGI:1351340	0.61144	0.636024	0.660608	0.722076	0.783544	0.685197	0.088648	1.1934	3
Grm6	MGI:1351343	0.348252	0.480913	0.613575	0.616355	0.619136	0.526988	0.154815	0.93866	3
Grp	MGI:95833	0.539088	0.591065	0.643042	0.849425	1.05581	0.745979	0.273307	1.34865	3
Grtp1	MGI:1914040	0.415802	0.458263	0.500723	0.588	0.675278	0.530601	0.132293	0.937878	3
Gsdmd	MGI:1916396	2.06462	2.20011	2.3356	2.51032	2.68504	2.36175	0.311036	4.11426	3
Gsk3a	MGI:2152453	0.565885	0.881746	1.19761	1.26387	1.33014	1.03121	0.408396	1.87717	3
Gspt2	MGI:1316727	1.86154	1.90437	1.9472	1.957	1.9668	1.92518	0.0559797	3.33544	3
Gypc	MGI:1098566	0.505081	0.510352	0.515623	1.21713	1.91863	0.979778	0.813087	2.04991	3
H3f3b	MGI:1101768	0.836814	0.859894	0.882974	1.01027	1.13756	0.952451	0.161965	1.66552	3
Hao2	MGI:96012	0.504769	0.729694	0.954618	1.08955	1.22448	0.894624	0.363589	1.63262	3
Hc	MGI:96031	0.462863	0.523991	0.585119	0.620162	0.655205	0.567729	0.0973433	0.992925	3
Hcar1	MGI:2441671	0.120053	1.15895	2.19785	3.69558	5.19332	2.50374	2.55043	5.64052	3
Herpud2	MGI:1915393	0.246728	0.639726	1.03272	1.21112	1.38952	0.889657	0.584674	1.74876	3
Heyl	MGI:1860511	0.172626	0.174418	0.176209	0.393621	0.611033	0.319956	0.252086	0.658947	3
Hikeshi	MGI:96738	0.539829	0.67145	0.803071	1.39161	1.98015	1.10768	0.766958	2.20394	3
Hmcn2	MGI:2677838	1.03991	1.30967	1.57943	1.58276	1.58609	1.40181	0.313431	2.46813	3
Hmg20a	MGI:1914117	0.571286	0.609175	0.647064	0.740961	0.834858	0.684403	0.135696	1.20085	3
Hmmr	MGI:104667	1.60842	2.06528	2.52214	2.53276	2.54338	2.22464	0.533772	3.92644	3
Hpse	MGI:1343124	0.580581	0.62589	0.6712	1.50972	2.34824	1.20001	0.995429	2.51034	3
Hs3st3b1	MGI:1333853	0.723243	0.779483	0.835723	1.42499	2.01426	1.19108	0.715114	2.29756	3
Hsf1	MGI:96238	0.804987	0.964934	1.12488	3.01027	4.89566	2.27518	2.27504	5.08732	3
Hsf2	MGI:96239	1.23247	1.44352	1.65457	1.76882	1.88306	1.59003	0.33006	2.7933	3
Hsf4	MGI:1347058	1.06109	1.24203	1.42296	2.08269	2.74243	1.74216	0.884952	3.26675	3
Hsp90aa1	MGI:96250	0.924539	1.12629	1.32805	1.37167	1.41529	1.22263	0.261811	2.14977	3
Hspa5	MGI:95835	0.48399	0.527178	0.570366	0.664231	0.758096	0.604151	0.140141	1.06502	3
Hspb9	MGI:1922732	1.18424	1.18424	1.18424	1.18443	1.18461	1.18436	0.000212729	2.05138	3
Htr1f	MGI:99842	0.258726	0.350994	0.443262	0.483624	0.523986	0.408658	0.135974	0.733473	3
Htr3b	MGI:1861899	0.359911	0.551765	0.743618	0.936772	1.12993	0.744485	0.385008	1.39973	3
Htr7	MGI:99841	0.446104	0.589594	0.733085	0.921353	1.10962	0.762937	0.332765	1.40274	3
Hyal4	MGI:1924292	0.364182	0.650106	0.93603	1.03874	1.14146	0.81389	0.402776	1.52043	3
Ifnar1	MGI:107658	0.657945	0.867943	1.07794	1.44434	1.81074	1.18221	0.583426	2.20763	3
Il1r2	MGI:96546	0.773256	0.794015	0.814774	0.819144	0.823514	0.803848	0.0268512	1.39282	3
Il9r	MGI:96564	0.666938	0.691918	0.716899	0.852768	0.988637	0.790825	0.173123	1.39146	3
Insig1	MGI:1916289	0.934418	1.43491	1.93541	2.40302	2.87063	1.91349	0.968294	3.58601	3
Irf4	MGI:1096873	1.24158	1.66406	2.08653	2.14785	2.20917	1.84576	0.526815	3.28261	3
Irx3	MGI:1197522	0.618409	0.776777	0.935146	1.35421	1.77328	1.10895	0.59673	2.09796	3
Itga2	MGI:96600	0.186321	0.287112	0.387904	0.394232	0.40056	0.324928	0.120205	0.587906	3
Itga8	MGI:109442	0.107403	0.189688	0.271973	0.382821	0.493669	0.291015	0.193836	0.573771	3
Itsn1	MGI:1338069	0.710434	0.728023	0.745613	0.873411	1.00121	0.819085	0.158702	1.43634	3
Jmjd4	MGI:2144404	0.530271	0.780119	1.02997	1.18752	1.34507	0.968435	0.410869	1.77517	3
Jun	MGI:96646	0.887201	0.981755	1.07631	1.15824	1.24017	1.06789	0.176633	1.86643	3
Kars	MGI:1934754	0.698057	0.761368	0.824679	0.887689	0.950699	0.824478	0.126321	1.43917	3
Kcna6	MGI:96663	0.772201	0.779504	0.786806	0.786942	0.787078	0.782028	0.00851174	1.35457	3
Kcnd3	MGI:1928743	1.06548	1.09287	1.12025	2.218	3.31575	1.83383	1.28368	3.65847	3
Kcnh7	MGI:2159566	0.612038	0.642255	0.672471	0.731381	0.790291	0.6916	0.090653	1.20473	3
Kctd1	MGI:1918269	1.13199	1.28733	1.44267	1.71857	1.99446	1.52304	0.436819	2.70935	3
Kdm5b	MGI:1922855	0.985959	0.988863	0.991767	1.03797	1.08418	1.02064	0.0551075	1.76951	3
Kera	MGI:1202398	0.65203	0.691569	0.731109	0.744469	0.75783	0.713656	0.0550168	1.23854	3
Klhdc2	MGI:1916804	0.760412	0.790527	0.820642	0.925352	1.03006	0.870372	0.141537	1.52076	3
Klhdc7b	MGI:3648212	1.05455	1.73118	2.4078	2.41423	2.42066	1.96101	0.785037	3.5734	3
Klk4	MGI:1861379	0.673359	0.687073	0.700787	0.736428	0.772069	0.715405	0.0509531	1.24121	3
Klk8	MGI:1343327	0.615373	0.760611	0.90585	0.947168	0.988485	0.836569	0.195967	1.47525	3
Klrc3	MGI:1929720	0.675587	1.24745	1.8193	2.04471	2.27012	1.58834	0.821975	2.98659	3
Kmt2b	MGI:109565	0.532747	0.733735	0.934723	1.25884	1.58295	1.01681	0.529893	1.91397	3
Krt32	MGI:1309995	0.928527	0.956232	0.983937	1.36792	1.75191	1.22146	0.460218	2.21348	3
Krt7	MGI:96704	0.575775	0.770961	0.966148	1.10738	1.24861	0.930179	0.337858	1.68047	3
Krt88	MGI:1913572	0.221569	0.365536	0.509502	1.6506	2.79169	1.17425	1.40812	2.84644	3
Krt9	MGI:96696	0.00739486	0.366239	0.725082	0.739301	0.753519	0.495332	0.422805	1.04575	3
Lca5l	MGI:3041157	0.913462	1.53817	2.16288	2.85602	3.54915	2.2085	1.31844	4.25546	3
Lce1f	MGI:1915078	0.0488103	0.0673634	0.0859165	0.178777	0.271637	0.135454	0.119388	0.289051	3
Lclat1	MGI:2684937	0.587512	1.05946	1.53142	2.56407	3.59673	1.90522	1.53904	3.95308	3
Ldah	MGI:1916082	0.374572	0.407552	0.440532	0.678518	0.916503	0.577202	0.295688	1.08367	3
Ldhb	MGI:96763	0.851652	0.915905	0.980159	1.31323	1.6463	1.15937	0.42656	2.09674	3
Limch1	MGI:1924819	0.767377	0.767564	0.767752	0.82631	0.884868	0.806665	0.0677256	1.40046	3
Lmbrd1	MGI:1915671	0.643056	1.96495	3.28685	4.20346	5.12006	3.01666	2.2507	6.11816	3
Lmo1	MGI:102812	0.94412	0.983924	1.02373	1.04897	1.0742	1.01402	0.0655832	1.75878	3
Lonrf3	MGI:1921615	1.18148	1.19554	1.20959	1.95591	2.70224	1.69777	0.870006	3.18765	3
Lrit3	MGI:2685267	0.750715	1.14165	1.53259	1.53259	1.53259	1.27197	0.451416	2.29374	3
Lrrc8c	MGI:2140839	0.591067	0.673925	0.756784	0.838777	0.92077	0.756207	0.164852	1.33038	3
Lss	MGI:1336155	0.995258	1.17593	1.35661	1.53941	1.72222	1.35803	0.363484	2.40769	3
Lypd3	MGI:1919684	0.467618	0.482612	0.497606	0.882351	1.2671	0.744107	0.453171	1.43938	3
Maats1	MGI:2443598	0.290447	0.291192	0.291937	0.815383	1.33883	0.640404	0.604854	1.40073	3
Map7d1	MGI:2384297	0.708785	0.789303	0.86982	0.89906	0.928299	0.835635	0.11368	1.45626	3
Mavs	MGI:2444773	0.795528	1.84135	2.88718	3.19792	3.50866	2.39712	1.4214	4.61296	3
Mccc1	MGI:1919289	0.574706	1.21433	1.85395	1.91349	1.97304	1.46723	0.775239	2.76772	3
Med22	MGI:98446	0.286142	1.10179	1.91743	2.15628	2.39514	1.5329	1.10583	3.08141	3
Mepce	MGI:106477	0.729653	1.07338	1.41711	1.48958	1.56205	1.23627	0.444688	2.23172	3
Mettl26	MGI:1915597	0.361695	0.474176	0.586656	0.673157	0.759658	0.569336	0.199546	1.0257	3
Mfsd1	MGI:1914118	0.32216	1.13556	1.94895	5.46461	8.98026	3.75046	4.6016	9.19496	3
Mfsd8	MGI:1919425	0.700021	0.868388	1.03676	1.09812	1.15949	0.965422	0.237896	1.70567	3
Mgll	MGI:1346042	0.625243	0.650847	0.676451	0.793212	0.909973	0.737222	0.151782	1.29482	3
Mir100	MGI:3619057	0.0516488	0.0582991	0.0649494	0.322932	0.580915	0.232504	0.301806	0.586812	3
Mmp9	MGI:97011	0.405596	2.90224	5.39889	5.42139	5.44389	3.74946	2.89596	7.6778	3
Moxd1	MGI:1921582	0.651595	0.755383	0.859172	1.05499	1.25081	0.920524	0.304281	1.65144	3
Mprip	MGI:1349438	0.203272	0.791636	1.38	1.50303	1.62605	1.06978	0.760432	2.14238	3
Mpzl2	MGI:1289160	0.579148	0.628746	0.678344	0.748976	0.819608	0.692367	0.120842	1.21133	3
Mrpl23	MGI:1196612	0.16152	0.283492	0.405464	0.406145	0.406826	0.324603	0.141236	0.596655	3
Msto1	MGI:2385175	0.31576	0.315855	0.31595	0.776287	1.23662	0.622778	0.531606	1.31483	3
Mtmr1	MGI:1858271	1.28646	1.35766	1.42886	1.6684	1.90794	1.54109	0.325587	2.70866	3
Mtmr12	MGI:2443034	1.41196	1.5171	1.62225	1.77684	1.93143	1.65521	0.261296	2.89063	3
Mx2	MGI:97244	0.592735	0.619681	0.646628	1.11383	1.58103	0.940132	0.55569	1.80807	3
Myh7b	MGI:3710243	0.335752	0.654636	0.97352	0.985463	0.997407	0.768893	0.375301	1.43363	3
Myo15	MGI:1261811	0.669443	0.959185	1.24893	1.26513	1.28132	1.06656	0.344299	1.91044	3
Myo7a	MGI:104510	1.38869	1.45014	1.51158	1.58687	1.66216	1.52081	0.136965	2.64124	3
Mzb1	MGI:1917066	0.513137	0.517846	0.522555	1.14745	1.77234	0.936011	0.724298	1.9177	3
Nadsyn1	MGI:1926164	1.32905	1.44336	1.55766	1.56587	1.57408	1.48693	0.136976	2.58272	3
Nav2	MGI:2183691	0.8304	1.06219	1.29399	1.46891	1.64384	1.25607	0.408042	2.25082	3
Nbeal2	MGI:2448554	2.24846	2.70274	3.15702	4.45149	5.74596	3.71715	1.81478	6.93098	3
Ncf2	MGI:97284	0.403466	0.715915	1.02836	1.29328	1.55819	0.996675	0.578016	1.91005	3
Nkapd1	MGI:2143205	0.717259	0.896331	1.0754	1.11815	1.16089	0.984517	0.235367	1.73742	3
Nnat	MGI:104716	0.569153	0.606217	0.643281	0.784669	0.926057	0.71283	0.188343	1.26306	3
Nol4	MGI:2441684	2.36853	2.38231	2.39609	2.39609	2.39609	2.3869	0.0159108	4.1343	3
Nras	MGI:97376	0.541128	1.04184	1.54255	2.19156	2.84057	1.64142	1.15291	3.27737	3
Nrcam	MGI:104750	0.135609	0.135793	0.135977	0.685031	1.23408	0.50189	0.634099	1.24894	3
Nucb1	MGI:97388	0.834233	0.86338	0.892527	1.07683	1.26113	0.995964	0.231484	1.75585	3
Nudcd3	MGI:2144158	1.41809	1.64205	1.86601	2.13513	2.40426	1.89612	0.493774	3.35759	3
Nup153	MGI:2385621	0.958799	0.959044	0.959289	1.01788	1.07647	0.998185	0.0677949	1.73156	3
Nup37	MGI:1919964	0.219526	0.478039	0.736553	0.784707	0.832861	0.596313	0.329842	1.1333	3
Oaz2	MGI:109492	0.780955	0.808704	0.836453	1.27309	1.70973	1.10905	0.520949	2.05736	3
Ociad2	MGI:1916377	1.00054	1.00054	1.00055	1.00064	1.00072	1.0006	0.000104597	1.7331	3
Ofcc1	MGI:2658851	0.544478	0.912843	1.28121	1.28121	1.28121	1.03563	0.425351	1.89194	3
Ogfod3	MGI:1913429	0.51049	0.51737	0.61424	0.75947	0.81471	0.63842	0.146981	1.30197	3
Olfr376	MGI:3030210	0.50642	0.593395	0.680371	0.78804	0.89571	0.694167	0.195011	1.23356	3
Orc1	MGI:1328337	0.814751	0.889982	0.965212	1.22867	1.49213	1.0907	0.355696	1.95497	3
Osbp	MGI:97447	1.02328	1.16836	1.31344	1.33305	1.35265	1.22979	0.179916	2.1452	3
Otp	MGI:99835	0.177	0.335569	0.494138	0.785464	1.07679	0.582643	0.456378	1.19791	3
Otub1	MGI:2147616	0.357659	0.389336	0.421013	0.494641	0.56827	0.448981	0.108055	0.792529	3
Padi4	MGI:1338898	0.831331	0.83991	0.848488	1.1329	1.41732	1.03238	0.333476	1.84928	3
Paqr7	MGI:1919154	0.644416	0.744888	0.84536	0.892525	0.93969	0.809822	0.150811	1.41877	3
Patl1	MGI:2147679	0.621315	0.721746	0.822176	1.17314	1.52411	0.989201	0.474007	1.83981	3
Pcx	MGI:97520	0.0125969	0.810296	1.60799	1.67161	1.73523	1.11861	0.959942	2.36576	3
Pde2a	MGI:2446107	0.798565	0.870685	0.942805	0.949042	0.95528	0.898883	0.0871018	1.56178	3
Pde5a	MGI:2651499	0.735581	0.775877	0.816173	0.911673	1.00717	0.852976	0.139486	1.49051	3
Pde6a	MGI:97524	0.473194	0.731647	0.990099	1.28528	1.58045	1.01458	0.554035	1.92407	3
Pfkfb2	MGI:107815	0.134759	0.254048	0.373337	0.374612	0.375886	0.294661	0.138485	0.546655	3
Pfkfb3	MGI:2181202	1.23035	1.36418	1.49801	1.85584	2.21367	1.64734	0.508388	2.94247	3
Phf10	MGI:1919307	0.255423	0.292742	0.330062	0.531673	0.733283	0.439589	0.25707	0.843733	3
Phf21b	MGI:2443812	0.792607	1.68868	2.58476	2.64082	2.69687	2.02475	1.06853	3.81868	3
Phgdh	MGI:1355330	0.526285	0.661506	0.796726	1.0796	1.36247	0.89516	0.426695	1.66375	3
Phrf1	MGI:2141847	0.490787	0.673776	0.856766	0.893889	0.931012	0.759522	0.235673	1.35709	3
Phtf2	MGI:1916020	0.0157148	0.173863	0.332012	1.00354	1.67507	0.674266	0.881033	1.70773	3
Pigf	MGI:99462	0.832469	0.922505	1.01254	1.09771	1.18289	1.0093	0.175231	1.76563	3
Pigq	MGI:1333114	2.07118	2.22526	2.37935	2.40091	2.42248	2.291	0.19159	3.97737	3
Pitpnc1	MGI:1919045	0.87128	1.28092	1.69055	1.96733	2.2441	1.60198	0.690681	2.94161	3
Pitx2	MGI:109340	0.30847	0.527382	0.746294	0.767153	0.788011	0.614258	0.265641	1.1283	3
Pkmyt1	MGI:2137630	2.42066	2.53049	2.64033	2.83099	3.02164	2.69421	0.304094	4.68628	3
Plac9a	MGI:2663998	0.321541	0.658288	0.995035	1.00206	1.00909	0.775221	0.392962	1.45318	3
Plce1	MGI:1921305	0.474919	0.537173	0.599426	0.629868	0.660309	0.578218	0.0944971	1.01038	3
Pld3	MGI:1333782	0.680633	0.685555	0.690476	1.10178	1.51309	0.961399	0.477802	1.79707	3
Plekha1	MGI:2442213	0.41541	0.705028	0.994646	1.18797	1.38129	0.93045	0.486132	1.7521	3
Plin4	MGI:1929709	0.983775	0.983993	0.984211	0.985765	0.987319	0.985102	0.00193272	1.70625	3
Plk5	MGI:3026984	0.399961	0.909721	1.41948	1.46709	1.51469	1.11138	0.617941	2.11404	3
Pnmt	MGI:97724	1.11881	1.32263	1.52646	2.12243	2.7184	1.78789	0.831226	3.31233	3
Pole2	MGI:1197514	0.922611	0.930204	0.937798	0.953877	0.969956	0.943455	0.0241739	1.63447	3
Ppm1m	MGI:1915155	0.304026	0.526364	0.748702	1.70226	2.65582	1.23618	1.24938	2.77603	3
Ppp1cc	MGI:104872	0.710547	1.19209	1.67364	1.68172	1.68979	1.35799	0.560763	2.48221	3
Ppp4r1	MGI:1917601	0.236133	0.544261	0.85239	0.957271	1.06215	0.716892	0.429356	1.38221	3
Pramel12	MGI:2140473	0.457433	0.563876	0.67032	0.703819	0.737319	0.62169	0.146142	1.09645	3
Prdm2	MGI:107628	1.49571	2.47058	3.44545	7.14404	10.8426	5.26126	4.93094	11.4748	3
Prkaa2	MGI:1336173	0.799591	0.799592	0.799592	0.874578	0.949564	0.849582	0.0865865	1.47661	3
Prkd2	MGI:2141917	1.4622	1.62302	1.78384	1.97902	2.17419	1.80674	0.356545	3.16974	3
Prodh	MGI:97770	1.37255	1.53735	1.70216	1.72756	1.75297	1.60923	0.206534	2.80252	3
Prox2	MGI:1920672	0.421528	0.421528	0.421528	0.432548	0.443568	0.428874	0.012725	0.74305	3
Prpf18	MGI:1914479	0.461691	0.527083	0.592475	0.60255	0.612625	0.555597	0.081947	0.969275	3
Prpf31	MGI:1916238	1.74161	1.94704	2.15247	2.32332	2.49416	2.12941	0.376805	3.72655	3
Prss27	MGI:2450123	0.352099	0.39897	0.445841	0.773183	1.10052	0.632822	0.407746	1.23851	3
Prune1	MGI:1925152	0.507089	0.586363	0.665638	0.809806	0.953975	0.708901	0.226562	1.26897	3
Psen1	MGI:1202717	1.11465	1.12537	1.13609	1.17772	1.21934	1.1567	0.0553014	2.00498	3
Pspc1	MGI:1913895	0.764201	0.957827	1.15145	1.22013	1.28881	1.06815	0.272043	1.88968	3
Pth1r	MGI:97801	0.580196	0.666335	0.752473	0.908695	1.06492	0.799195	0.245715	1.4272	3
Ptpn14	MGI:102467	0.142593	0.501831	0.86107	1.1271	1.39313	0.798931	0.62758	1.64395	3
Ptprm	MGI:102694	0.427208	0.600734	0.77426	0.873679	0.973098	0.724855	0.276278	1.31488	3
Pxk	MGI:1289230	0.288315	0.409075	0.529835	1.06237	1.59491	0.804353	0.695209	1.70516	3
Rab1a	MGI:97842	0.695443	0.890796	1.08615	1.88301	2.67986	1.48715	1.05123	2.97406	3
Rab39b	MGI:1915040	0.301999	0.306529	0.311059	0.323927	0.336794	0.316617	0.0180511	0.548991	3
Rab43	MGI:1917084	1.91286	1.93466	1.96679	4.37273	6.76836	3.1537	2.40992	7.56349	3
Rabl2	MGI:1915958	1.83267	2.13999	2.44731	2.57078	2.69424	2.32474	0.44367	4.07516	3
Rad21l	MGI:3652039	1.33546	1.47464	1.61383	1.85307	2.09231	1.68053	0.38281	2.96068	3
Rasd1	MGI:1270848	0.865831	0.866046	0.866261	0.86647	0.866678	0.866257	0.000423152	1.5004	3
Rasgef1b	MGI:2443755	0.826086	0.826886	0.827687	1.01833	1.20897	0.954247	0.220597	1.68199	3
Rb1cc1	MGI:1341850	0.751646	0.76755	0.783453	0.875753	0.968053	0.834384	0.116848	1.45461	3
Rbm22	MGI:1914060	0.0481391	0.896842	1.74554	2.26018	2.77482	1.52283	1.37691	3.27854	3
Rhag	MGI:1202713	0.889881	0.952975	1.01607	1.49738	1.97869	1.29488	0.59555	2.39573	3
Rilpl1	MGI:1922945	0.634382	0.72389	0.813398	1.36296	1.91252	1.1201	0.692067	2.17297	3
Rims3	MGI:2443331	0.41024	0.698187	0.986134	1.02003	1.05393	0.816769	0.353693	1.50051	3
Rnasek	MGI:106369	0.583103	0.605873	0.628643	0.754763	0.880882	0.697543	0.160401	1.22929	3
Rnf14	MGI:1929668	0.151036	0.484141	0.817245	1.22095	1.62466	0.864314	0.737939	1.82489	3
Rnf216	MGI:1344349	1.67529	1.70136	1.72742	2.67949	3.63155	2.34475	1.1147	4.35646	3
Rnf44	MGI:2145310	1.38882	1.70995	2.03107	2.03847	2.04588	1.82192	0.375148	3.19995	3
Robo1	MGI:1274781	0.319159	0.699967	1.08078	1.7611	2.44143	1.28045	1.07513	2.68896	3
Rrm2	MGI:98181	0.0778964	0.364918	0.651939	0.916202	1.18047	0.636767	0.551441	1.35077	3
Rrp8	MGI:1914251	0.0121243	0.286203	0.560281	1.53784	2.5154	1.02927	1.31589	2.57707	3
Rsad1	MGI:3039628	0.637577	0.747603	0.895803	0.980807	1.02764	0.864205	0.166315	1.75225	3
Rsf1	MGI:2682305	0.55744	0.698677	0.839914	0.882577	0.925239	0.774198	0.192505	1.36831	3
Rtl10	MGI:3833934	0.438737	0.482096	0.525455	0.726307	0.927159	0.630451	0.26059	1.15248	3
Rttn	MGI:2179288	0.311059	0.348368	0.385677	0.683135	0.980593	0.55911	0.366917	1.09867	3
Rundc3a	MGI:1858752	0.828256	0.863874	0.899491	0.927861	0.956231	0.89466	0.0641239	1.55225	3
Rusc1	MGI:1919546	0.12887	0.238332	0.347793	0.836049	1.3243	0.600323	0.63647	1.37526	3
Rwdd3	MGI:1920420	0.677354	0.709567	0.741779	0.800281	0.858782	0.759305	0.0919748	1.32157	3
Rxylt1	MGI:2384919	0.738511	0.879484	1.02046	1.04676	1.07307	0.944012	0.179903	1.65475	3
Satb2	MGI:2679336	0.489182	1.02513	1.56108	2.86413	4.16719	2.07248	1.89158	4.4768	3
Saxo1	MGI:1923061	0.39163	0.415813	0.439997	1.37732	2.31464	1.04875	1.09655	2.38841	3
Scaf11	MGI:1919443	0.664	0.937978	1.21196	1.35234	1.49273	1.1229	0.421483	2.0342	3
Scarf2	MGI:1858430	1.34622	1.43404	1.52186	1.76715	2.01245	1.62684	0.345298	2.85977	3
Scn1b	MGI:98247	1.31553	1.41539	1.51526	1.66597	1.81668	1.54916	0.252288	2.70683	3
Sdc4	MGI:1349164	0.917735	0.959366	1.001	1.07148	1.14196	1.02023	0.113344	1.77435	3
Sdhb	MGI:1914930	0.159577	0.395112	0.630646	0.707362	0.784079	0.524767	0.325436	1.0188	3
Sec31a	MGI:1916412	0.261856	0.661519	1.06118	1.13351	1.20583	0.842956	0.508418	1.62748	3
Sema3f	MGI:1096347	0.699133	1.08887	1.47862	1.64788	1.81714	1.33163	0.573313	2.44481	3
Sgsm1	MGI:107320	0.124611	0.362446	0.600281	0.700819	0.801358	0.50875	0.347534	1.00898	3
Shtn1	MGI:1918903	0.980958	0.981312	0.981666	0.996552	1.01144	0.991354	0.0173969	1.71725	3
Sik1	MGI:104754	0.630798	1.32504	2.01929	2.28307	2.54686	1.73232	0.989742	3.31088	3
Siva1	MGI:1353606	0.218713	0.245393	0.272073	0.433911	0.595749	0.362178	0.20403	0.69049	3
Slc13a5	MGI:3037150	0.970153	1.07421	1.17827	1.96159	2.7449	1.63111	0.970167	3.1407	3
Slc15a3	MGI:1929691	0.0487895	0.123619	0.198449	0.349795	0.501141	0.24946	0.230449	0.541206	3
Slc16a4	MGI:2385183	0.351171	0.603988	0.856804	1.10339	1.34997	0.852649	0.499412	1.63703	3
Slc1a1	MGI:105083	0.342771	0.616775	0.890778	0.973441	1.0561	0.763218	0.373383	1.42349	3
Slc22a8	MGI:1336187	0.97064	1.34113	1.71161	1.8985	2.08538	1.58921	0.567359	2.86715	3
Slc25a18	MGI:1919053	0.564885	0.625353	0.810657	1.17731	1.41913	0.901333	0.37812	1.91795	3
Slc2a13	MGI:2146030	0.300559	0.312414	0.32427	0.465567	0.606864	0.410564	0.170414	0.750847	3
Slc46a3	MGI:1918956	1.01294	1.1445	1.27606	2.1882	3.10034	1.79645	1.13684	3.50235	3
Slc5a7	MGI:1927126	0.892205	1.23883	1.58546	1.64931	1.71316	1.39694	0.441753	2.49892	3
Smarcd2	MGI:1933621	0.449079	0.528341	0.607602	2.10795	3.6083	1.555	1.77998	3.68656	3
Smo	MGI:108075	1.52038	1.73783	1.95528	2.19518	2.43509	1.97025	0.457537	3.47338	3
Smurf1	MGI:1923038	0.681177	0.788892	0.896608	0.939972	0.983336	0.853707	0.155581	1.49494	3
Sowaha	MGI:2687280	0.398531	0.413448	0.428364	0.490402	0.552439	0.459778	0.0816214	0.804681	3
Spata22	MGI:2685728	0.777552	1.25908	1.7406	1.83329	1.92598	1.48138	0.616537	2.70992	3
Spata3	MGI:1917310	0.657314	0.657459	0.657605	0.657605	0.657605	0.657508	0.000168062	1.13884	3
Specc1l	MGI:1921642	1.00848	1.00848	1.00848	1.16695	1.32542	1.11413	0.18299	1.947	3
Spice1	MGI:1196252	0.470171	0.611443	0.752715	0.787844	0.822974	0.681953	0.186743	1.21034	3
Sptbn2	MGI:1313261	0.232048	0.341115	0.450183	0.701631	0.95308	0.545103	0.369769	1.07929	3
Sptssa	MGI:1913399	0.00415136	0.253218	0.502285	0.647396	0.792507	0.432981	0.398721	0.938283	3
Sra1	MGI:1344414	1.23599	1.26058	1.28517	1.40727	1.52937	1.35018	0.157123	2.34911	3
Sst	MGI:98326	0.90453	0.932005	0.95948	0.967161	0.974841	0.946284	0.0369665	1.63985	3
Stbd1	MGI:1261768	1.01106	1.07032	1.12959	1.43312	1.73664	1.29243	0.389238	2.30524	3
Stk26	MGI:1917665	0.614513	1.50567	2.39683	5.10928	7.82174	3.61103	3.75389	8.20378	3
Stx6	MGI:1926235	1.86915	1.88931	1.90947	2.06543	2.22138	2	0.192779	3.47482	3
Syk	MGI:99515	0.374528	0.400399	0.42627	0.796673	1.16708	0.655958	0.443396	1.29771	3
Syt1	MGI:99667	1.2043	1.41776	1.63121	1.77416	1.91712	1.58421	0.358725	2.79044	3
Sytl3	MGI:1933367	0.379772	0.432089	0.484406	0.610253	0.7361	0.533426	0.183152	0.959541	3
Taco1	MGI:1917457	0.897288	1.07359	1.2499	1.88615	2.52241	1.55653	0.854851	2.95464	3
Tafa1	MGI:2443695	1.15679	1.45427	1.75175	2.27521	2.79868	1.9024	0.831247	3.49848	3
Tap1	MGI:98483	0.15628	0.520022	0.883764	1.01621	1.14865	0.729566	0.513843	1.45769	3
Tas2r103	MGI:1890257	1.36846	1.36851	1.36856	1.36856	1.36856	1.36853	5.80865e-05	2.37036	3
Tasor2	MGI:2145274	0.629766	0.688237	0.746709	0.794259	0.84181	0.739428	0.106209	1.2895	3
Tbc1d30	MGI:1921944	0.307512	0.557947	0.808383	1.27086	1.73334	0.949745	0.72335	1.93714	3
Tbkbp1	MGI:1920424	0.318171	0.449416	0.580662	0.626683	0.672704	0.523846	0.183968	0.943892	3
Tead3	MGI:109241	0.646009	0.953678	1.26135	2.03111	2.80088	1.56941	1.10998	3.13899	3
Tfeb	MGI:103270	0.698956	0.824488	0.950021	1.20334	1.45666	1.03521	0.385971	1.87429	3
Thpo	MGI:101875	0.5797	0.752815	0.925929	0.947409	0.968889	0.824839	0.213381	1.46019	3
Thsd1	MGI:1929096	0.0841883	0.258397	0.432605	0.880226	1.32785	0.61488	0.641553	1.39908	3
Tiam1	MGI:103306	0.139527	0.724176	1.30882	1.76364	2.21845	1.22227	1.04216	2.57954	3
Tm2d1	MGI:2137022	0.718305	1.08766	1.45701	1.65117	1.84534	1.34022	0.572521	2.45847	3
Tm2d3	MGI:1915884	1.03991	1.35017	1.66044	1.79718	1.93392	1.54475	0.458094	2.75291	3
Tmem100	MGI:1915138	0.918251	1.40026	1.88226	1.97152	2.06078	1.62043	0.614621	2.93818	3
Tmem150b	MGI:2679718	0.397343	0.401207	0.405072	0.852944	1.30082	0.701077	0.519403	1.41918	3
Tmem163	MGI:1919410	0.545644	0.615462	0.68528	0.771379	0.857477	0.696134	0.1562	1.22581	3
Tmem18	MGI:2387176	0.647987	0.723861	0.799735	0.922789	1.04584	0.831188	0.200785	1.4674	3
Tmem256	MGI:1916436	1.79378	1.99587	2.19796	2.34523	2.49251	2.16142	0.350792	3.77641	3
Tmem51	MGI:2384874	0.425074	1.0668	1.70852	1.94898	2.18944	1.44101	0.912095	2.80952	3
Tmprss2	MGI:1354381	0.7388	0.842811	0.946821	1.22971	1.5126	1.06607	0.400445	1.93138	3
Tnfrsf11b	MGI:109587	0.446084	1.20578	1.96548	6.96455	11.9636	4.79173	6.25733	12.1322	3
Tnk2	MGI:1858308	0.555066	0.667936	0.780807	0.791572	0.802338	0.712737	0.136971	1.2496	3
Tnpo2	MGI:2384849	0.74493	0.825705	0.90648	0.912339	0.918198	0.856536	0.0968312	1.48987	3
Tomm40	MGI:1858259	0.66264	0.66268	0.66272	0.721286	0.779853	0.701738	0.0676497	1.2192	3
Tpcn1	MGI:2182472	0.533465	1.36954	2.20562	2.85716	3.50869	2.08259	1.49142	4.17855	3
Tprn	MGI:2139535	0.437403	1.03371	1.63001	1.68858	1.74715	1.27152	0.72474	2.42916	3
Trappc2	MGI:1913476	0.747808	0.840575	0.933343	1.00961	1.08588	0.922342	0.169302	1.61539	3
Trim17	MGI:1861440	0.0575817	0.147422	0.237261	1.00232	1.76738	0.687408	0.939589	1.78417	3
Trim55	MGI:3036269	0.630425	0.935435	1.24044	1.51115	1.78186	1.21758	0.57606	2.26079	3
Trit1	MGI:1914216	0.911177	0.940785	0.970393	1.13951	1.30863	1.0634	0.21443	1.86666	3
Trp53	MGI:98834	0.974845	1.57381	2.17277	2.38526	2.59775	1.91512	0.84157	3.52414	3
Trpm6	MGI:2675603	0.218904	0.499721	0.780539	0.952617	1.1247	0.708046	0.457227	1.3864	3
Tspan18	MGI:1917186	0.288447	0.625663	0.96288	2.21112	3.45936	1.57023	1.67043	3.60243	3
Ttc39a	MGI:2444350	0.177185	0.792111	1.40704	2.26351	3.11999	1.56807	1.478	3.42717	3
Tuft1	MGI:109572	1.08098	1.12713	1.17329	1.34182	1.51036	1.25487	0.22602	2.19689	3
Ube2e1	MGI:107411	2.93013	3.52614	4.12215	4.54715	4.97216	4.00815	1.02577	7.09226	3
Ube2f	MGI:1915171	1.04161	2.28641	3.5312	3.56369	3.59618	2.723	1.45649	5.14654	3
Ube2m	MGI:108278	0.445781	0.572863	0.699946	0.992816	1.28569	0.810471	0.430723	1.53024	3
Ube2o	MGI:2444266	0.75319	1.30104	1.84888	1.93992	2.03097	1.54435	0.691184	2.84789	3
Ubl4b	MGI:1914841	0.684669	0.887595	1.09052	1.13301	1.1755	0.983565	0.262316	1.74351	3
Ubox5	MGI:2154658	1.4709	1.51842	1.56594	2.23707	2.9082	1.98168	0.803799	3.61571	3
Unc5c	MGI:1095412	0.436328	0.50614	0.575953	0.717987	0.860021	0.624101	0.215911	1.12327	3
Upb1	MGI:2143535	0.948963	1.46209	1.97521	2.07465	2.17409	1.69942	0.657481	3.08686	3
Uqcrq	MGI:107807	0.801217	0.854875	0.908534	1.32152	1.73451	1.14809	0.510682	2.11563	3
Usp46	MGI:1916977	0.599318	0.685078	0.770839	0.899696	1.02855	0.79957	0.216055	1.4182	3
Usp47	MGI:1922246	0.206181	0.428681	0.651181	0.687503	0.723826	0.527063	0.280255	0.995224	3
Vamp3	MGI:1321389	0.706184	0.896336	1.08649	1.48048	1.87447	1.22238	0.595881	2.27877	3
Vdac1	MGI:106919	1.04113	1.1659	1.29067	1.55757	1.82448	1.38543	0.400177	2.46546	3
Vgll4	MGI:2652840	0.750457	0.850341	0.950224	1.03659	1.12295	0.941211	0.18641	1.6514	3
Vps51	MGI:1915755	1.21928	1.28546	1.35163	1.44236	1.53309	1.368	0.157544	2.3799	3
Wdr45	MGI:1859606	1.51033	1.55243	1.59452	1.76117	1.92782	1.67756	0.220785	2.92235	3
Wdr59	MGI:2442115	1.58339	2.34364	3.10389	3.16542	3.22694	2.63807	0.915453	4.74915	3
Wdtc1	MGI:2685541	0.835503	1.04008	1.24466	1.34558	1.4465	1.17555	0.311306	2.08317	3
Whamm	MGI:2142282	0.260063	0.469793	0.679522	0.679523	0.679523	0.539703	0.242175	0.995557	3
Wscd2	MGI:2445030	0.829234	0.829607	0.82998	0.89147	0.95296	0.870725	0.0712189	1.5115	3
Xbp1	MGI:98970	0.0363215	0.414023	0.791725	0.838528	0.885331	0.571126	0.465513	1.18826	3
Xkr5	MGI:2442327	0.176718	0.859221	1.54172	1.9038	2.26587	1.3281	1.06083	2.74633	3
Xkrx	MGI:3584011	0.666893	0.691164	0.715435	1.08039	1.44535	0.942561	0.436108	1.74518	3
Xpnpep1	MGI:2180003	1.43296	1.77834	2.12373	2.49857	2.87342	2.14337	0.72043	3.84969	3
Xpo5	MGI:1913789	0.311195	0.700226	1.08926	1.14112	1.19298	0.864477	0.481955	1.64515	3
Xylt1	MGI:2451073	1.62582	1.62582	1.62582	1.62586	1.62591	1.62585	4.87378e-05	2.81605	3
Yipf6	MGI:1925179	2.07018	2.07021	2.07025	2.4023	2.73434	2.29159	0.383438	4.00602	3
Ywhaz	MGI:109484	1.8736	3.35255	4.8315	5.05397	5.27644	3.99385	1.84962	7.39558	3
Zbtb48	MGI:2140248	0.262305	0.619439	0.976572	1.16208	1.34759	0.862155	0.551614	1.68478	3
Zfand6	MGI:1929510	1.14159	1.27787	1.41416	2.42407	3.43398	1.99658	1.25227	3.88527	3
Zfp160	MGI:108187	0.334656	0.428985	0.523313	0.695037	0.866761	0.57491	0.269779	1.06636	3
Zfp174	MGI:2686600	0.544561	0.716571	0.888581	0.999016	1.10945	0.847531	0.284674	1.52217	3
Zfp275	MGI:1350985	0.639196	0.722962	0.806727	1.17688	1.54704	0.997654	0.483098	1.85815	3
Zfp341	MGI:2682937	0.189307	0.550165	0.911023	0.99467	1.07832	0.726216	0.47244	1.42428	3
Zfp395	MGI:2682318	0.989104	1.05843	1.12775	1.1292	1.13066	1.0825	0.0808988	1.87844	3
Zfp54	MGI:99201	0.743118	0.920234	1.09735	1.17052	1.24369	1.02805	0.257381	1.81746	3
Zfp541	MGI:3647699	0.858809	1.06214	1.26547	1.51781	1.77014	1.29814	0.456544	2.33931	3
Zfp84	MGI:107780	0.606816	0.65456	0.702304	0.956223	1.21014	0.839754	0.324299	1.52509	3
1110032A03Rik	MGI:1915971	0.961373	0.961373	1.96872	2.97607	2.97607	1.96872	1.42461	3.1275	2
1700037C18Rik	MGI:1920511	0.766076	0.766076	0.967105	1.16813	1.16813	0.967105	0.284297	1.39693	2
4921509C19Rik	MGI:2685851	0.459004	0.459004	1.03454	1.61008	1.61008	1.03454	0.813931	1.67422	2
4921536K21Rik	MGI:1914680	0.823592	0.823592	0.920241	1.01689	1.01689	0.920241	0.136682	1.30857	2
4930505A04Rik	MGI:1922337	0.936445	0.936445	1.46972	2.003	2.003	1.46972	0.754166	2.21109	2
4933402N03Rik	MGI:1914681	1.01564	1.01564	1.14079	1.26594	1.26594	1.14079	0.176986	1.623	2
4933428G20Rik	MGI:1918475	0.237189	0.237189	0.551377	0.865566	0.865566	0.551377	0.444329	0.897476	2
5330434G04Rik	MGI:1925519	0.613501	0.613501	0.625961	0.638421	0.638421	0.625961	0.017621	0.885417	2
Abca14	MGI:2388708	1.79399	1.79399	3.60819	5.42239	5.42239	3.60819	2.56566	5.71145	2
Abca17	MGI:3625331	0.309247	0.309247	0.469587	0.629927	0.629927	0.469587	0.226755	0.701742	2
Abcb5	MGI:1924956	0.374057	0.374057	0.772709	1.17136	1.17136	0.772709	0.563779	1.22964	2
Abcb6	MGI:1921354	0.56605	0.56605	0.694169	0.822289	0.822289	0.694169	0.181189	0.998284	2
Abcc8	MGI:1352629	1.95923	1.95923	3.67982	5.4004	5.4004	3.67982	2.43327	5.74482	2
Abcg2	MGI:1347061	1.02697	1.02697	1.73336	2.43975	2.43975	1.73336	0.998987	2.64708	2
Abcg3	MGI:1351624	0.697838	0.697838	1.02415	1.35046	1.35046	1.02415	0.461472	1.5201	2
Abhd10	MGI:2442422	1.14237	1.14237	1.14237	1.14237	1.14237	1.14237	2.1212e-13	1.61555	2
Acad12	MGI:2443320	0.605146	0.605146	0.608134	0.611121	0.611121	0.608134	0.00422449	0.860041	2
Acat2	MGI:87871	0.564625	0.564625	0.873404	1.18218	1.18218	0.873404	0.43668	1.3101	2
Ace	MGI:87874	0.576565	0.576565	0.98725	1.39793	1.39793	0.98725	0.580796	1.51217	2
Acot2	MGI:2159605	0.883705	0.883705	0.971871	1.06004	1.06004	0.971871	0.124686	1.38008	2
Acoxl	MGI:1921371	0.580114	0.580114	0.750337	0.920561	0.920561	0.750337	0.240732	1.0881	2
Actr8	MGI:1860775	2.16094	2.16094	2.20102	2.2411	2.2411	2.20102	0.0566838	3.11323	2
Acvr1b	MGI:1338944	0.689952	0.689952	0.695226	0.7005	0.7005	0.695226	0.00745854	0.983226	2
Adar	MGI:1889575	1.07113	1.07113	1.07236	1.07359	1.07359	1.07236	0.00173594	1.51655	2
Adgrb1	MGI:1933736	0.994701	0.994701	1.15231	1.30991	1.30991	1.15231	0.222888	1.64478	2
Adgrl4	MGI:2655562	3.3816	3.3816	3.443	3.50439	3.50439	3.443	0.0868314	4.86991	2
Adgrv1	MGI:1274784	1.26158	1.26158	2.18914	3.11671	3.11671	2.18914	1.31177	3.36236	2
Adpgk	MGI:1919391	0.488339	0.488339	0.496105	0.503871	0.503871	0.496105	0.010983	0.701685	2
Adprhl2	MGI:2140364	1.1171	1.1171	1.27259	1.42808	1.42808	1.27259	0.219899	1.8131	2
Adtrp	MGI:1924596	0.98355	0.98355	1.04121	1.09887	1.09887	1.04121	0.0815438	1.47475	2
Agpat1	MGI:1932075	0.456296	0.456296	0.481086	0.505877	0.505877	0.481086	0.0350588	0.681261	2
Ahsa2	MGI:1916133	1.39554	1.39554	1.53985	1.68416	1.68416	1.53985	0.204085	2.18722	2
Akr1c20	MGI:2151104	0.133936	0.133936	0.410524	0.687112	0.687112	0.410524	0.391154	0.700044	2
Alad	MGI:96853	1.51091	1.51091	1.71786	1.9248	1.9248	1.71786	0.29266	2.44698	2
Aldh16a1	MGI:1916998	2.57838	2.57838	3.11172	3.64506	3.64506	3.11172	0.754256	4.46481	2
Alg10b	MGI:2146159	0.502259	0.502259	0.878112	1.25397	1.25397	0.878112	0.531537	1.35081	2
Alg11	MGI:2142632	0.96357	0.96357	1.01285	1.06212	1.06212	1.01285	0.0696874	1.43407	2
Alg3	MGI:1098592	1.14759	1.14759	1.28547	1.42334	1.42334	1.28547	0.194987	1.82835	2
Alg8	MGI:2141959	0.707372	0.707372	1.23658	1.76579	1.76579	1.23658	0.748414	1.9022	2
Alg9	MGI:1924753	2.05141	2.05141	2.05941	2.06742	2.06742	2.05941	0.0113213	2.91247	2
Alpk1	MGI:1918731	1.08543	1.08543	1.08547	1.08552	1.08552	1.08547	6.09376e-05	1.53509	2
Anapc13	MGI:1916260	1.43935	1.43935	2.44184	3.44433	3.44433	2.44184	1.41774	3.73298	2
Angptl4	MGI:1888999	0.55615	0.55615	0.747867	0.939584	0.939584	0.747867	0.271128	1.09184	2
Ankfy1	MGI:1337008	0.757424	0.757424	2.13142	3.50542	3.50542	2.13142	1.94313	3.58631	2
Ankhd1	MGI:1921733	0.590726	0.590726	1.17349	1.75626	1.75626	1.17349	0.824158	1.85295	2
Ankrd13d	MGI:1915673	0.753974	0.753974	0.757478	0.760981	0.760981	0.757478	0.0049549	1.07125	2
Antxr2	MGI:1919164	0.457972	0.457972	1.18699	1.91601	1.91601	1.18699	1.03099	1.96999	2
Ap2s1	MGI:2141861	1.29395	1.29395	1.29641	1.29886	1.29886	1.29641	0.00347188	1.8334	2
Apeh	MGI:88041	0.684397	0.684397	0.962792	1.24119	1.24119	0.962792	0.39371	1.41737	2
Apol10b	MGI:3043522	0.919329	0.919329	1.3923	1.86526	1.86526	1.3923	0.668878	2.07951	2
Aptx	MGI:1913658	1.04498	1.04498	1.08067	1.11637	1.11637	1.08067	0.0504815	1.52914	2
Aqp11	MGI:1913583	0.805864	0.805864	2.79778	4.78969	4.78969	2.79778	2.81699	4.85701	2
Arhgap26	MGI:1918552	0.107217	0.107217	0.854143	1.60107	1.60107	0.854143	1.05631	1.60466	2
Armc6	MGI:1924063	0.987877	0.987877	1.00031	1.01275	1.01275	1.00031	0.017585	1.41476	2
Armh4	MGI:1914669	0.474608	0.474608	0.523423	0.572238	0.572238	0.523423	0.0690348	0.743444	2
Asb10	MGI:2152836	0.427188	0.427188	0.796766	1.16634	1.16634	0.796766	0.522661	1.24211	2
Asic2	MGI:1100867	0.660332	0.660332	0.660749	0.661166	0.661166	0.660749	0.000589613	0.934441	2
Asic3	MGI:2159339	0.919938	0.919938	1.04143	1.16293	1.16293	1.04143	0.171823	1.4828	2
Asxl3	MGI:2685175	0.274836	0.274836	0.363418	0.452001	0.452001	0.363418	0.125274	0.528999	2
Atad5	MGI:2442925	1.28641	1.28641	1.43044	1.57447	1.57447	1.43044	0.203692	2.03317	2
Atg13	MGI:1196429	0.239912	0.239912	0.251082	0.262253	0.262253	0.251082	0.015797	0.355435	2
Atg4c	MGI:2651854	2.64564	2.64564	2.74919	2.85275	2.85275	2.74919	0.146444	3.89071	2
Atp13a5	MGI:2444068	0.131623	0.131623	0.386698	0.641772	0.641772	0.386698	0.36073	0.655131	2
Atp6v0a1	MGI:103286	0.404149	0.404149	1.11284	1.82153	1.82153	1.11284	1.00224	1.86582	2
Atp7a	MGI:99400	0.452482	0.452482	0.468503	0.484524	0.484524	0.468503	0.0226573	0.662951	2
Auts2	MGI:1919847	1.11178	1.11178	1.66613	2.22048	2.22048	1.66613	0.78397	2.48327	2
Avp	MGI:88121	0.345739	0.345739	0.793301	1.24086	1.24086	0.793301	0.632948	1.28813	2
B3galt2	MGI:1349461	1.27279	1.27279	1.7393	2.20581	2.20581	1.7393	0.659742	2.54668	2
B3galt6	MGI:2152819	1.04132	1.04132	1.06745	1.09358	1.09358	1.06745	0.0369534	1.51006	2
Bach1	MGI:894680	0.104501	0.104501	0.167294	0.230087	0.230087	0.167294	0.0888027	0.252707	2
Bag3	MGI:1352493	0.594187	0.594187	0.599035	0.603883	0.603883	0.599035	0.00685608	0.847191	2
Bahd1	MGI:2139371	0.864919	0.864919	2.57313	4.28135	4.28135	2.57313	2.41578	4.36784	2
Baiap2	MGI:2137336	0.325423	0.325423	0.472144	0.618865	0.618865	0.472144	0.207495	0.699209	2
Bbs1	MGI:1277215	0.264354	0.264354	0.349378	0.434401	0.434401	0.349378	0.120241	0.508515	2
Bckdha	MGI:107701	0.964968	0.964968	1.36267	1.76038	1.76038	1.36267	0.56244	2.00751	2
Bend6	MGI:2444572	0.769506	0.769506	0.810447	0.851388	0.851388	0.810447	0.0578988	1.14761	2
Bhmt	MGI:1339972	1.50796	1.50796	2.10969	2.71141	2.71141	2.10969	0.850966	3.10253	2
Bivm	MGI:2179809	0.268106	0.268106	0.279333	0.290559	0.290559	0.279333	0.0158761	0.395355	2
Bmerb1	MGI:1914504	1.46179	1.46179	1.59673	1.73168	1.73168	1.59673	0.190839	2.26617	2
Bnc2	MGI:2443805	0.913824	0.913824	1.54058	2.16733	2.16733	1.54058	0.88636	2.3521	2
Bnip3	MGI:109326	0.227988	0.227988	0.517831	0.807674	0.807674	0.517831	0.4099	0.839235	2
Bola2	MGI:1913412	1.0134	1.0134	2.95874	4.90408	4.90408	2.95874	2.75113	5.00769	2
Borcs6	MGI:1919173	1.13884	1.13884	1.18504	1.23124	1.23124	1.18504	0.0653387	1.67718	2
Bphl	MGI:1915271	0.580231	0.580231	0.886323	1.19242	1.19242	0.886323	0.43288	1.32609	2
Bptf	MGI:2444008	1.94659	1.94659	2.09431	2.24202	2.24202	2.09431	0.208901	2.96916	2
Btrc	MGI:1338871	1.87037	1.87037	2.75675	3.64312	3.64312	2.75675	1.25352	4.09519	2
Bud23	MGI:1913388	0.398692	0.398692	0.547487	0.696282	0.696282	0.547487	0.210428	0.802349	2
C1qtnf1	MGI:1919254	0.155952	0.155952	0.48279	0.809629	0.809629	0.48279	0.46222	0.824512	2
C1qtnf2	MGI:1916433	0.419699	0.419699	0.424155	0.42861	0.42861	0.424155	0.00630144	0.599878	2
C2cd4a	MGI:3645763	0.577638	0.577638	1.45567	2.33371	2.33371	1.45567	1.24173	2.40413	2
C2cd4b	MGI:1922947	1.22737	1.22737	1.56439	1.90142	1.90142	1.56439	0.47662	2.26315	2
C4b	MGI:88228	0.413629	0.413629	0.65366	0.893691	0.893691	0.65366	0.339455	0.98477	2
Cachd1	MGI:2444177	1.08004	1.08004	1.29136	1.50268	1.50268	1.29136	0.298852	1.85055	2
Cacna1f	MGI:1859639	0.597861	0.597861	0.671124	0.744387	0.744387	0.671124	0.10361	0.954751	2
Cacna1i	MGI:2178051	0.996186	0.996186	1.02463	1.05307	1.05307	1.02463	0.0402225	1.4496	2
Cacna2d3	MGI:1338890	0.124329	0.124329	0.587084	1.04984	1.04984	0.587084	0.654435	1.05718	2
Cacnb2	MGI:894644	1.02509	1.02509	1.59393	2.16277	2.16277	1.59393	0.804461	2.39341	2
Cacybp	MGI:1270839	0.0442229	0.0442229	0.0723724	0.100522	0.100522	0.0723724	0.0398093	0.109819	2
Cad	MGI:1916969	0.286669	0.286669	0.433414	0.580159	0.580159	0.433414	0.207529	0.647119	2
Calcr	MGI:101950	0.397696	0.397696	1.1563	1.91491	1.91491	1.1563	1.07283	1.95577	2
Car4	MGI:1096574	1.26527	1.26527	1.49395	1.72263	1.72263	1.49395	0.323399	2.13737	2
Car7	MGI:103100	0.654903	0.654903	1.36531	2.07572	2.07572	1.36531	1.00467	2.17658	2
Carmil2	MGI:2685431	0.583384	0.583384	0.635958	0.688532	0.688532	0.635958	0.0743515	0.902449	2
Casq2	MGI:1309469	0.519917	0.519917	0.658509	0.797102	0.797102	0.658509	0.195999	0.951675	2
Cast	MGI:1098236	0.859719	0.859719	1.20891	1.55811	1.55811	1.20891	0.493836	1.77956	2
Castor1	MGI:1919212	1.35333	1.35333	1.6371	1.92088	1.92088	1.6371	0.401318	2.34974	2
Casz1	MGI:1196251	0.279453	0.279453	0.700407	1.12136	1.12136	0.700407	0.595319	1.15566	2
Cbln3	MGI:1889286	0.869046	0.869046	0.921586	0.974126	0.974126	0.921586	0.0743031	1.30544	2
Cbx4	MGI:1195985	0.538336	0.538336	0.579224	0.620112	0.620112	0.579224	0.0578242	0.821185	2
Cbx5	MGI:109372	1.01231	1.01231	1.23774	1.46317	1.46317	1.23774	0.318802	1.77922	2
Ccdc127	MGI:1914683	0.58263	0.58263	0.77644	0.97025	0.97025	0.77644	0.274089	1.13174	2
Ccdc25	MGI:1914429	0.526768	0.526768	0.535964	0.545161	0.545161	0.535964	0.0130056	0.75808	2
Ccdc39	MGI:1289263	0.978168	0.978168	1.26575	1.55334	1.55334	1.26575	0.406708	1.83567	2
Ccdc6	MGI:1923801	0.399401	0.399401	0.508779	0.618158	0.618158	0.508779	0.154684	0.735962	2
Ccdc69	MGI:1196234	0.645657	0.645657	0.795266	0.944876	0.944876	0.795266	0.21158	1.1444	2
Ccdc8	MGI:3612184	0.0244902	0.0244902	0.138462	0.252433	0.252433	0.138462	0.16118	0.253619	2
Ccdc85a	MGI:2445069	0.537433	0.537433	0.91279	1.28815	1.28815	0.91279	0.530836	1.39576	2
Cchcr1	MGI:2385321	1.61494	1.61494	1.70015	1.78536	1.78536	1.70015	0.120509	2.40739	2
Cckbr	MGI:99479	0.175121	0.175121	0.242007	0.308893	0.308893	0.242007	0.0945911	0.355081	2
Ccl20	MGI:1329031	1.29423	1.29423	1.45843	1.62263	1.62263	1.45843	0.232215	2.07556	2
Ccl26	MGI:3589281	0.447251	0.447251	0.692522	0.937793	0.937793	0.692522	0.346865	1.03898	2
Ccl9	MGI:104533	1.16027	1.16027	1.17146	1.18265	1.18265	1.17146	0.0158247	1.65677	2
Cct3	MGI:104708	0.775564	0.775564	1.04401	1.31245	1.31245	1.04401	0.379635	1.52447	2
Cd22	MGI:88322	2.26888	2.26888	2.54188	2.81488	2.81488	2.54188	0.386082	3.61544	2
Cd226	MGI:3039602	1.05065	1.05065	1.57802	2.10538	2.10538	1.57802	0.74581	2.35298	2
Cd300a	MGI:2443411	0.771841	0.771841	0.795188	0.818535	0.818535	0.795188	0.0330179	1.12505	2
Cd320	MGI:1860083	1.08904	1.08904	1.15549	1.22195	1.22195	1.15549	0.0939824	1.63682	2
Cd36	MGI:107899	1.77729	1.77729	2.0086	2.23992	2.23992	2.0086	0.327123	2.85937	2
Cd5l	MGI:1334419	1.12119	1.12119	1.31268	1.50418	1.50418	1.31268	0.270816	1.87606	2
Cd84	MGI:1336885	0.634022	0.634022	1.36545	2.09688	2.09688	1.36545	1.0344	2.19064	2
Cdc20	MGI:1859866	0.334006	0.334006	0.92956	1.52511	1.52511	0.92956	0.842241	1.56126	2
Cdc42	MGI:106211	0.373587	0.373587	1.82244	3.27129	3.27129	1.82244	2.04899	3.29256	2
Cdca5	MGI:1915099	0.00193913	0.00193913	0.325657	0.649375	0.649375	0.325657	0.457807	0.649378	2
Cdipt	MGI:105491	1.30087	1.30087	1.32891	1.35694	1.35694	1.32891	0.0396434	1.87977	2
Cdk14	MGI:894318	0.94701	0.94701	1.47759	2.00818	2.00818	1.47759	0.750358	2.22027	2
Cdk5rap3	MGI:1933126	0.157561	0.157561	0.638642	1.11972	1.11972	0.638642	0.680352	1.13075	2
Cdk9	MGI:1328368	0.943821	0.943821	0.983617	1.02341	1.02341	0.983617	0.0562802	1.39218	2
Cdkl2	MGI:1858227	0.473258	0.473258	0.565925	0.658592	0.658592	0.565925	0.131051	0.810997	2
Cdkn3	MGI:1919641	1.30741	1.30741	1.52433	1.74124	1.74124	1.52433	0.306762	2.17744	2
Cds1	MGI:1921846	0.457546	0.457546	0.497592	0.537638	0.537638	0.497592	0.0566333	0.705977	2
Cdyl	MGI:1339956	0.555719	0.555719	0.721781	0.887843	0.887843	0.721781	0.234847	1.04742	2
Ceacam3	MGI:3646296	0.574401	0.574401	0.603414	0.632427	0.632427	0.603414	0.0410304	0.854342	2
Celf4	MGI:1932407	0.620241	0.620241	0.88249	1.14474	1.14474	0.88249	0.370875	1.30197	2
Cenpv	MGI:1920389	0.847416	0.847416	0.887747	0.928078	0.928078	0.887747	0.0570364	1.25676	2
Cep43	MGI:1922546	0.343066	0.343066	0.475623	0.60818	0.60818	0.475623	0.187463	0.698267	2
Cerox1	MGI:1920084	0.76912	0.76912	0.771716	0.774313	0.774313	0.771716	0.00367207	1.09138	2
Cfap61	MGI:1926024	0.726025	0.726025	0.911736	1.09745	1.09745	0.911736	0.262636	1.31587	2
Chchd10	MGI:2143558	0.163602	0.163602	0.314569	0.465536	0.465536	0.314569	0.213499	0.493446	2
Chd9	MGI:1924001	0.515085	0.515085	0.952554	1.39002	1.39002	0.952554	0.618675	1.48239	2
Chrdl1	MGI:1933172	0.882462	0.882462	1.33793	1.79341	1.79341	1.33793	0.644135	1.99876	2
Chst14	MGI:1919386	0.597264	0.597264	1.20261	1.80796	1.80796	1.20261	0.856095	1.90406	2
Chtf18	MGI:2384887	0.558495	0.558495	0.612296	0.666096	0.666096	0.612296	0.0760856	0.869253	2
Churc1	MGI:1923684	0.924389	0.924389	0.953281	0.982173	0.982173	0.953281	0.0408592	1.34876	2
Ciao2b	MGI:1915773	0.00723301	0.00723301	0.46697	0.926707	0.926707	0.46697	0.650166	0.926735	2
Cibar1	MGI:1915349	0.691214	0.691214	0.746806	0.802397	0.802397	0.746806	0.0786179	1.05906	2
Cir1	MGI:1914185	0.0382862	0.0382862	0.152968	0.26765	0.26765	0.152968	0.162185	0.270375	2
Cisd1	MGI:1261855	0.999727	0.999727	1.01401	1.0283	1.0283	1.01401	0.0202013	1.43417	2
Clec3b	MGI:104540	0.956523	0.956523	1.10144	1.24635	1.24635	1.10144	0.204937	1.57109	2
Clec4a4	MGI:3624119	0.859652	0.859652	1.03161	1.20357	1.20357	1.03161	0.24319	1.47905	2
Clic5	MGI:1917912	1.12866	1.12866	2.53429	3.93992	3.93992	2.53429	1.98786	4.0984	2
Cmbl	MGI:1916824	0.482075	0.482075	0.571906	0.661737	0.661737	0.571906	0.12704	0.818714	2
Cnnm2	MGI:2151054	0.859426	0.859426	1.02709	1.19475	1.19475	1.02709	0.237111	1.47175	2
Cntd1	MGI:1923965	0.914098	0.914098	1.08588	1.25766	1.25766	1.08588	0.242934	1.55476	2
Cntn3	MGI:99534	0.807869	0.807869	0.945781	1.08369	1.08369	0.945781	0.195037	1.35168	2
Col11a2	MGI:88447	0.749015	0.749015	1.12612	1.50323	1.50323	1.12612	0.533307	1.6795	2
Col24a1	MGI:1918605	0.716843	0.716843	0.888915	1.06099	1.06099	0.888915	0.243346	1.28045	2
Col27a1	MGI:2672118	0.736476	0.736476	1.46854	2.20061	2.20061	1.46854	1.0353	2.32058	2
Coq3	MGI:101813	0.126663	0.126663	0.405762	0.684862	0.684862	0.405762	0.394707	0.696477	2
Cox5b	MGI:88475	0.842979	0.842979	0.908153	0.973326	0.973326	0.908153	0.0921692	1.28763	2
Cox7c	MGI:103226	0.364311	0.364311	0.370299	0.376287	0.376287	0.370299	0.00846861	0.52375	2
Cpa2	MGI:3617840	2.29091	2.29091	2.35057	2.41023	2.41023	2.35057	0.0843719	3.32528	2
Cpb1	MGI:1923953	0.872123	0.872123	0.901843	0.931564	0.931564	0.901843	0.0420313	1.27609	2
Cpgi5176	MGI:5670278	0.58515	0.58515	0.728491	0.871832	0.871832	0.728491	0.202715	1.05	2
Cpgi81	MGI:5665212	0.537175	0.537175	0.691923	0.846672	0.846672	0.691923	0.218847	1.0027	2
Cracd	MGI:2444817	0.779914	1.23768	1.69544	1.81644	1.93743	1.47093	0.610545	2.69006	2
Creb3	MGI:99946	1.03192	1.03192	1.18339	1.33486	1.33486	1.18339	0.214209	1.68722	2
Crebzf	MGI:2675296	1.38044	1.38044	1.578	1.77557	1.77557	1.578	0.279393	2.24906	2
Crip1	MGI:88501	0.330955	0.330955	0.772629	1.2143	1.2143	0.772629	0.624621	1.2586	2
Crip2	MGI:1915587	0.908011	0.908011	0.91725	0.926489	0.926489	0.91725	0.0130657	1.29725	2
Crlf3	MGI:1860086	0.860347	1.6339	2.40745	2.53696	2.66647	1.97809	0.976617	3.69406	2
Cry1	MGI:1270841	0.623373	0.623373	0.627375	0.631377	0.631377	0.627375	0.00565983	0.88726	2
Crym	MGI:102675	1.15802	1.15802	1.43277	1.70751	1.70751	1.43277	0.388551	2.06315	2
Csf2	MGI:1339752	0.496136	0.496136	1.61573	2.73532	2.73532	1.61573	1.58334	2.77995	2
Csrp1	MGI:88549	0.245558	0.245558	0.29285	0.340142	0.340142	0.29285	0.0668813	0.419518	2
Ct55	MGI:1922263	1.1668	1.1668	1.43189	1.69699	1.69699	1.43189	0.374898	2.05941	2
Ctc1	MGI:1916214	0.525579	0.525579	0.845446	1.16531	1.16531	0.845446	0.45236	1.27835	2
Cts6	MGI:1889619	0.876001	0.876001	0.898157	0.920313	0.920313	0.898157	0.0313331	1.27057	2
Ctsm	MGI:1927229	2.21851	2.21851	3.02139	3.82426	3.82426	3.02139	1.13544	4.42117	2
Cx3cl1	MGI:1097153	0.813648	0.813648	0.957485	1.10132	1.10132	0.957485	0.203416	1.36928	2
Cxcl2	MGI:1340094	1.08196	1.08196	1.133	1.18403	1.18403	1.133	0.0721749	1.60393	2
Cxcr1	MGI:2448715	1.18372	1.18372	1.24889	1.31405	1.31405	1.24889	0.0921564	1.76859	2
Cyb561a3	MGI:2686925	0.272368	0.272368	0.430569	0.588769	0.588769	0.430569	0.223729	0.648717	2
Cyb5d2	MGI:2684848	0.617064	0.617064	0.850145	1.08323	1.08323	0.850145	0.329627	1.24665	2
Cyp21a1	MGI:88591	1.13282	1.13282	1.13997	1.14712	1.14712	1.13997	0.0101153	1.61219	2
Cyp2b13	MGI:88599	0.954916	0.954916	1.18429	1.41366	1.41366	1.18429	0.32438	1.70596	2
Cyp39a1	MGI:1927096	1.58164	1.58164	1.85197	2.12231	2.12231	1.85197	0.382313	2.64684	2
D16Ertd472e	MGI:1196400	1.71213	1.71213	1.91245	2.11276	2.11276	1.91245	0.283286	2.7194	2
D930020B18Rik	MGI:2442001	1.39003	1.39003	1.94566	2.5013	2.5013	1.94566	0.785782	2.86158	2
Dach1	MGI:1277991	0.397266	0.397266	0.608199	0.819133	0.819133	0.608199	0.298306	0.910384	2
Dbil5	MGI:108039	0.850442	0.850442	1.35344	1.85644	1.85644	1.35344	0.711348	2.04196	2
Dctn4	MGI:1914915	0.978632	0.978632	1.38587	1.79311	1.79311	1.38587	0.575923	2.04278	2
Ddi2	MGI:1917244	1.55713	1.55713	2.05811	2.5591	2.5591	2.05811	0.708501	2.9956	2
Ddost	MGI:1194508	0.11407	0.11407	0.461636	0.809201	0.809201	0.461636	0.491531	0.817201	2
Ddr1	MGI:99216	0.394817	0.394817	0.438279	0.481741	0.481741	0.438279	0.0614652	0.62286	2
Ddx54	MGI:1919240	0.832197	0.832197	0.852355	0.872512	0.872512	0.852355	0.0285071	1.20575	2
Dennd4c	MGI:1914769	0.870202	0.870202	1.05522	1.24024	1.24024	1.05522	0.261657	1.51507	2
Dhx8	MGI:1306823	1.43304	1.43304	1.4452	1.45736	1.45736	1.4452	0.0171967	2.04389	2
Dipk1a	MGI:1914516	1.28089	1.28089	1.41326	1.54563	1.54563	1.41326	0.187193	2.0074	2
Dlec1	MGI:2443671	1.20394	1.20394	1.62825	2.05257	2.05257	1.62825	0.600072	2.3796	2
Dmgdh	MGI:1921379	1.05414	1.05414	1.08517	1.11621	1.11621	1.08517	0.0438917	1.53529	2
Dnajc15	MGI:1913398	0.889958	0.889958	1.42188	1.95379	1.95379	1.42188	0.752246	2.14694	2
Dnajc21	MGI:1925371	0.29331	0.29331	1.19503	2.09675	2.09675	1.19503	1.27522	2.11716	2
Dnm2	MGI:109547	1.47343	1.47343	2.45101	3.42859	3.42859	2.45101	1.3825	3.73179	2
Dnmt3b	MGI:1261819	0.287204	0.287204	0.644003	1.0008	1.0008	0.644003	0.504589	1.0412	2
Dok5	MGI:1924079	0.563754	0.563754	0.649404	0.735054	0.735054	0.649404	0.121127	0.926349	2
Dop1a	MGI:1289294	0.317927	0.317927	0.373668	0.42941	0.42941	0.373668	0.0788306	0.534294	2
Dpm2	MGI:1330238	1.05	1.05	1.27387	1.49774	1.49774	1.27387	0.316601	1.82913	2
Dpm3	MGI:1915813	0.944339	0.944339	1.21216	1.47997	1.47997	1.21216	0.378752	1.75559	2
Drd3	MGI:94925	0.33986	0.33986	1.54948	2.7591	2.7591	1.54948	1.71066	2.77995	2
Dse	MGI:2443455	0.287019	0.287019	0.824703	1.36239	1.36239	0.824703	0.760401	1.39229	2
Dusp11	MGI:1919352	2.05868	2.05868	2.11705	2.17543	2.17543	2.11705	0.0825535	2.9951	2
Dusp13	MGI:1351599	1.00501	1.00501	2.11898	3.23294	3.23294	2.11898	1.57539	3.38555	2
Dusp3	MGI:1919599	1.45692	1.45692	1.6406	1.82428	1.82428	1.6406	0.25976	2.33465	2
Dyrk2	MGI:1330301	0.352315	0.352315	0.506768	0.661221	0.661221	0.506768	0.218429	0.749226	2
Dzank1	MGI:2139080	0.674594	0.674594	1.07504	1.47548	1.47548	1.07504	0.566313	1.62238	2
Ebf2	MGI:894332	0.506753	0.506753	2.17234	3.83792	3.83792	2.17234	2.35549	3.87123	2
Eci3	MGI:1916373	0.364239	0.364239	0.677411	0.990582	0.990582	0.677411	0.442891	1.05543	2
Ecrg4	MGI:1926146	0.956108	0.956108	1.33048	1.70485	1.70485	1.33048	0.529437	1.95465	2
Eddm3b	MGI:2684921	0.602437	0.602437	1.20993	1.81742	1.81742	1.20993	0.85912	1.91466	2
Edem3	MGI:1914217	0.916446	0.916446	1.30912	1.7018	1.7018	1.30912	0.555332	1.93288	2
Efcab2	MGI:1915476	1.78248	1.78248	1.855	1.92752	1.92752	1.855	0.102563	2.62537	2
Efemp1	MGI:1339998	0.79583	0.79583	1.34885	1.90187	1.90187	1.34885	0.782086	2.06166	2
Efhb	MGI:3045296	1.19049	1.19049	1.22637	1.26225	1.26225	1.22637	0.0507426	1.73509	2
Efhc2	MGI:1921655	1.25061	1.25061	1.25061	1.25061	1.25061	1.25061	1.48818e-10	1.76863	2
Egfl8	MGI:1932094	1.11178	1.11178	1.17365	1.23551	1.23551	1.17365	0.0874888	1.66209	2
Ehd2	MGI:2154274	1.30071	1.30071	1.41334	1.52597	1.52597	1.41334	0.159284	2.0051	2
Eif2ak2	MGI:1353449	0.302249	0.302249	0.846744	1.39124	1.39124	0.846744	0.770032	1.42369	2
Elavl4	MGI:107427	1.26533	1.26533	1.767	2.26867	2.26867	1.767	0.709468	2.59767	2
Elfn1	MGI:2442479	1.09144	1.09144	1.13785	1.18425	1.18425	1.13785	0.0656265	1.61049	2
Emd	MGI:108117	0.680358	0.680358	1.63203	2.5837	2.5837	1.63203	1.34586	2.67177	2
Emilin2	MGI:2389136	1.1322	1.1322	1.20863	1.28506	1.28506	1.20863	0.108083	1.71267	2
Enc1	MGI:109610	0.907314	0.907314	1.24897	1.59063	1.59063	1.24897	0.483174	1.8312	2
Eng	MGI:95392	0.407716	0.407716	0.449325	0.490934	0.490934	0.449325	0.058844	0.638161	2
Entpd1	MGI:102805	0.116322	0.116322	0.663612	1.2109	1.2109	0.663612	0.773986	1.21648	2
Entr1	MGI:1915362	0.498444	0.498444	0.842092	1.18574	1.18574	0.842092	0.485991	1.28624	2
Epb41l4a	MGI:103007	1.39472	1.39472	2.15508	2.91544	2.91544	2.15508	1.07531	3.23188	2
Ephb2	MGI:99611	0.553585	0.553585	0.928423	1.30326	1.30326	0.928423	0.530101	1.41596	2
Eppin	MGI:1922776	1.29947	1.29947	1.68095	2.06244	2.06244	1.68095	0.539504	2.43768	2
Eps8l3	MGI:2139743	4.68397	4.68397	4.84318	5.00239	5.00239	4.84318	0.225153	6.85299	2
Ercc4	MGI:1354163	0.690286	0.690286	0.907399	1.12451	1.12451	0.907399	0.307045	1.31948	2
Erg	MGI:95415	0.470451	0.470451	0.642441	0.81443	0.81443	0.642441	0.24323	0.940543	2
Eri3	MGI:2153887	1.22394	1.22394	1.23881	1.25369	1.25369	1.23881	0.0210362	1.75207	2
Erich3	MGI:1919095	0.351174	0.351174	0.5783	0.805425	0.805425	0.5783	0.321204	0.878654	2
Ermp1	MGI:106250	0.936366	0.936366	1.18661	1.43686	1.43686	1.18661	0.353905	1.71504	2
Esd	MGI:95421	1.01132	1.01132	1.10498	1.19863	1.19863	1.10498	0.132451	1.56828	2
Esrp1	MGI:1917326	2.95276	2.95276	3.19606	3.43936	3.43936	3.19606	0.344075	4.53299	2
Esrra	MGI:1346831	0.3357	0.3357	0.650647	0.965594	0.965594	0.650647	0.445402	1.02228	2
[truncated: 2,066 more rows]
